# Supplementary material for: Inflammation-induced TRIM21 represses hepatic steatosis by promoting the ubiquitination of lipogenic regulators
Source: JCI Insight. 2023 Nov 8;8(21):e164694. doi: 10.1172/jci.insight.164694 (PMC10721265; doi:10.1172/jci.insight.164694)
Supplement: Supplemental table 1 [file jciinsight-8-164694-s294.xlsx]

## Sheet: Samples View Report for MSdata_
Extended Data Table 1. List of A1CF interactors in liver as detected by LC-MS/MS shotgun proteomics. Related to STAR methods and Figure S1.
Normalized total TIC (total ion current) is used for quantitation. Significance is calculated by ttest (p<0.0006) with Benjamini-Hochberg multiple test correction (significant targets are labeled in orange)												Quantitative Value (Normalized Total TIC)	Quantitative Value (Normalized Total TIC)	Quantitative Value (Normalized Total TIC)	Quantitative Value (Normalized Total TIC)	Quantitative Value (Normalized Total TIC)	Quantitative Value (Normalized Total TIC)	Quantitative Value (Normalized Total TIC)	Quantitative Value (Normalized Total TIC)
MSdata_ttest_totalTIC												IP	IP	IP	IP	IgG	IgG	IgG	IgG
#	Visible?	Starred?	Identified Proteins (1316/1340)	Accession Number	Alternate ID	Molecular Weight	Protein Grouping Ambiguity	T-Test (p-value): *(p < 0.00060)	Quantitative Variance	Quantitative Profile	Taxonomy	IP1_A1cf	IP2_A1cf	IP3_A1cf	IP4_A1cf	IP1_IgG	IP2_IgG	IP3_IgG	IP4_IgG
96	TRUE	Empty	E3 ubiquitin-protein ligase TRIM21 OS=Mus musculus OX=10090 GN=Trim21 PE=1 SV=1	RO52_MOUSE	Trim21	54 kDa		< 0.00010		IP high, IgG low	unknown	55000000	60700000	73000000	59800000	0	0	0	0
118	TRUE	Empty	Immunoglobulin G-binding protein G OS=Streptococcus sp. group G OX=1320 GN=spg PE=1 SV=1	SPG1_STRSG (+1)	spg	48 kDa		< 0.00010		IP high, IgG low	unknown	200000000	287000000	229000000	199000000	0	0	0	0
402	TRUE	Empty	Ig kappa chain V-V region L6 (Fragment) OS=Mus musculus OX=10090 PE=4 SV=1	KV5A6_MOUSE		13 kDa		< 0.00010		IP high, IgG low	unknown	17100000	19100000	23200000	20900000	0	0	0	0
545	TRUE	Empty	Ig kappa chain V-V region MOPC 149 OS=Mus musculus OX=10090 PE=1 SV=1	KV5A4_MOUSE		12 kDa		< 0.00010		IP high, IgG low	unknown	7174400	6461600	4634100	6262900	0	0	0	0
51.1	TRUE	Empty	Major vault protein OS=Mus musculus OX=10090 GN=Mvp PE=1 SV=4	MVP_MOUSE	Mvp	96 kDa	TRUE	< 0.00010		IP high, IgG low	unknown	146000000	231000000	178000000	194000000	3523200	1365800	0	0
116.1	TRUE	Empty	Rho GTPase-activating protein 45 OS=Mus musculus OX=10090 GN=Arhgap45 PE=1 SV=2	HMHA1_MOUSE	Arhgap45	123 kDa	TRUE	0.00014		IP high, IgG low	unknown	41500000	70500000	63100000	73500000	0	0	0	0
343	TRUE	Empty	RNA-binding protein 47 OS=Mus musculus OX=10090 GN=Rbm47 PE=1 SV=1	RBM47_MOUSE	Rbm47	64 kDa	TRUE	0.00016		IP high, IgG low	unknown	15000000	27100000	22100000	25600000	0	0	0	0
336	TRUE	Empty	Complement C1q subcomponent subunit C OS=Mus musculus OX=10090 GN=C1qc PE=1 SV=2	C1QC_MOUSE	C1qc	26 kDa		0.00017		IP high, IgG low	unknown	16200000	28500000	29300000	27700000	0	0	0	0
243	TRUE	Empty	Complement C1q subcomponent subunit A OS=Mus musculus OX=10090 GN=C1qa PE=1 SV=2	C1QA_MOUSE	C1qa	26 kDa		0.00029		IP high, IgG low	unknown	21700000	40500000	42300000	34500000	0	0	0	0
51.2	TRUE	Empty	Major vault protein OS=Bos taurus OX=9913 GN=MVP PE=2 SV=1	MVP_BOVIN	MVP	99 kDa	TRUE	0.00034		IP high, IgG low	unknown	49500000	95900000	67000000	67500000	0	0	0	0
577	TRUE	Empty	La-related protein 1 OS=Mus musculus OX=10090 GN=Larp1 PE=1 SV=3	LARP1_MOUSE	Larp1	121 kDa		0.00034		IP high, IgG low	unknown	2044300	3820200	3864600	2897100	0	0	0	0
532	TRUE	Empty	Ig kappa chain V-VI region XRPC 44 OS=Mus musculus OX=10090 PE=1 SV=1	KV6A1_MOUSE (+4)		12 kDa	TRUE	0.00037		IP high, IgG low	unknown	17900000	21000000	17100000	29100000	0	0	0	3082600
482	TRUE	Empty	Poly(rC)-binding protein 1 OS=Mus musculus OX=10090 GN=Pcbp1 PE=1 SV=1	PCBP1_MOUSE (+3)	Pcbp1	37 kDa		0.00046		IP high, IgG low	unknown	3952900	5216700	3992300	4453600	0	0	0	1947500
235	TRUE	Empty	Probable ATP-dependent RNA helicase DDX6 OS=Mus musculus OX=10090 GN=Ddx6 PE=1 SV=1	DDX6_MOUSE	Ddx6	54 kDa		0.0005		IP high, IgG low	unknown	13000000	25600000	27200000	21800000	0	0	1063000	0
433	TRUE	Empty	Splicing factor 3B subunit 1 OS=Mus musculus OX=10090 GN=Sf3b1 PE=1 SV=1	SF3B1_MOUSE (+1)	Sf3b1	146 kDa		0.00052		IP high, IgG low	unknown	4067700	2571500	3287500	4370500	0	0	1104200	0
2.41	TRUE	Empty	Actin (Fragment) OS=Acetabularia peniculus OX=35862 PE=3 SV=1	ACT_ACEPE		40 kDa	TRUE	0.00091		[]	unknown	1260000000	1460000000	1680000000	1220000000	2060000000	2600000000	2570000000	2690000000
44	TRUE	Empty	Ig gamma chain C region OS=Oryctolagus cuniculus OX=9986 PE=1 SV=1	IGHG_RABIT		35 kDa		0.001		[]	unknown	347000000	803000000	810000000	612000000	0	0	0	0
34	TRUE	Empty	APOBEC1 complementation factor OS=Mus musculus OX=10090 GN=A1cf PE=1 SV=2	A1CF_MOUSE	A1cf	66 kDa	TRUE	0.0011		[]	unknown	183000000	448000000	333000000	412000000	0	0	0	0
566	TRUE	Empty	40S ribosomal protein S2 OS=Mus musculus OX=10090 GN=Rps2 PE=1 SV=3	RS2_MOUSE (+2)	Rps2	31 kDa		0.0012		[]	unknown	1628600	2001600	2450200	3549800	0	0	0	0
50	TRUE	Empty	Ig gamma-2A chain C region secreted form OS=Mus musculus OX=10090 PE=1 SV=1	GCAB_MOUSE		37 kDa		0.0013		[]	unknown	304000000	230000000	229000000	450000000	11400000	6871800	8291200	15100000
612	TRUE	Empty	Ig kappa chain V region BS-5 OS=Oryctolagus cuniculus OX=9986 PE=1 SV=1	KV06_RABIT		11 kDa		0.0016		[]	unknown	4193500	10500000	7050300	9831500	0	0	0	0
809	TRUE	Empty	Ig kappa chain V-VI region NQ2-17.4.1 OS=Mus musculus OX=10090 PE=2 SV=1	KV6A6_MOUSE (+2)		12 kDa	TRUE	0.0017		[]	unknown	19500000	7229700	13100000	14700000	0	0	0	0
282	TRUE	Empty	GTP cyclohydrolase 1 OS=Mus musculus OX=10090 GN=Gch1 PE=1 SV=1	GCH1_MOUSE	Gch1	27 kDa		0.0019		[]	unknown	8493500	12100000	7993700	16400000	0	1287500	1636400	0
102	TRUE	Empty	Cluster of Polyadenylate-binding protein 1 OS=Mus musculus OX=10090 GN=Pabpc1 PE=1 SV=2 (PABP1_MOUSE)	PABP1_MOUSE [2]	Pabpc1	71 kDa	TRUE	0.0022		[]	unknown	71700000	193000000	154000000	202000000	2511300	1941300	2392500	6539800
102.1	TRUE	Empty	Polyadenylate-binding protein 1 OS=Mus musculus OX=10090 GN=Pabpc1 PE=1 SV=2	PABP1_MOUSE	Pabpc1	71 kDa	TRUE	0.0022		[]	unknown	71700000	193000000	154000000	202000000	2511300	1941300	2392500	6539800
507	TRUE	Empty	60S ribosomal protein L6 OS=Mus musculus OX=10090 GN=Rpl6 PE=1 SV=3	RL6_MOUSE	Rpl6	34 kDa		0.0024		[]	unknown	3012400	5507500	4414800	6062200	2044100	0	0	0
663	TRUE	Empty	Ig kappa chain V-V region L7 (Fragment) OS=Mus musculus OX=10090 GN=Gm10881 PE=1 SV=1	KV5A9_MOUSE	Gm10881	13 kDa		0.0025		[]	unknown	6179100	15400000	14100000	8427700	0	0	0	0
356.2	TRUE	Empty	Heterogeneous nuclear ribonucleoprotein C OS=Rattus norvegicus OX=10116 GN=Hnrnpc PE=1 SV=2	HNRPC_RAT	Hnrnpc	33 kDa	TRUE	0.0026		[]	unknown	4680100	10700000	14200000	13900000	0	0	0	0
7.1	TRUE	Empty	Alpha-actinin-4 OS=Mus musculus OX=10090 GN=Actn4 PE=1 SV=1	ACTN4_MOUSE	Actn4	105 kDa	TRUE	0.0027		[]	unknown	423000000	316000000	489000000	351000000	699000000	599000000	749000000	596000000
7	TRUE	Empty	Cluster of Alpha-actinin-4 OS=Mus musculus OX=10090 GN=Actn4 PE=1 SV=1 (ACTN4_MOUSE)	ACTN4_MOUSE [3]	Actn4	105 kDa	TRUE	0.0028		[]	unknown	486000000	342000000	532000000	388000000	816000000	703000000	919000000	681000000
711	TRUE	Empty	Ig kappa chain V-III region ABPC 22/PC 9245 OS=Mus musculus OX=10090 PE=1 SV=1	KV3AA_MOUSE (+1)		12 kDa	TRUE	0.0028		[]	unknown	12600000	22000000	8443100	21100000	0	0	0	0
7.3	TRUE	Empty	Alpha-actinin-2 OS=Gallus gallus OX=9031 GN=ACTN2 PE=2 SV=1	ACTN2_CHICK	ACTN2	104 kDa	TRUE	0.0029		[]	unknown	39900000	29400000	38100000	26500000	59700000	59600000	76700000	53500000
157.2	TRUE	Empty	Ataxin-2 OS=Homo sapiens OX=9606 GN=ATXN2 PE=1 SV=2	ATX2_HUMAN	ATXN2	140 kDa	TRUE	0.003		[]	unknown	10800000	18100000	26800000	30900000	0	0	0	0
116.2	TRUE	Empty	Rho GTPase-activating protein 45 OS=Pongo abelii OX=9601 GN=ARHGAP45 PE=2 SV=1	HMHA1_PONAB	ARHGAP45	128 kDa	TRUE	0.0031		[]	unknown	13100000	39400000	28000000	40300000	0	0	0	0
514	TRUE	Empty	A-kinase anchor protein 1, mitochondrial OS=Mus musculus OX=10090 GN=Akap1 PE=1 SV=4	AKAP1_MOUSE	Akap1	92 kDa		0.0031		[]	unknown	3539400	9113200	8423800	4793700	0	0	0	0
102.2	TRUE	Empty	Polyadenylate-binding protein 1-B OS=Xenopus laevis OX=8355 GN=pabpc1-b PE=2 SV=1	PABPB_XENLA	pabpc1-b	70 kDa	TRUE	0.0034		[]	unknown	51100000	153000000	126000000	172000000	2016000	1538100	0	2343500
273.1	TRUE	Empty	Ig kappa chain V-V region HP R16.7 OS=Mus musculus OX=10090 PE=1 SV=1	KV5AB_MOUSE (+1)		12 kDa	TRUE	0.0034		[]	unknown	24800000	33800000	10700000	34800000	0	0	0	0
53.4	TRUE	Empty	Leucine-rich repeat flightless-interacting protein 1 OS=Homo sapiens OX=9606 GN=LRRFIP1 PE=1 SV=2	LRRF1_HUMAN	LRRFIP1	89 kDa	TRUE	0.0037		[]	unknown	5055400	4654900	4894700	4871300	8460300	6471700	8899200	6793800
630	TRUE	Empty	Protein LSM12 homolog OS=Mus musculus OX=10090 GN=Lsm12 PE=1 SV=1	LSM12_MOUSE (+3)	Lsm12	22 kDa		0.0037		[]	unknown	1070300	2498100	2936300	3712400	0	0	0	0
2.47	TRUE	Empty	Actin-1 OS=Pneumocystis carinii OX=4754 PE=2 SV=1	ACT1_PNECA		42 kDa	TRUE	0.0047		[]	unknown	3340000000	3430000000	3120000000	2820000000	4550000000	4260000000	3780000000	3950000000
358.1	TRUE	Empty	Heterogeneous nuclear ribonucleoprotein Q OS=Mus musculus OX=10090 GN=Syncrip PE=1 SV=2	HNRPQ_MOUSE (+1)	Syncrip	70 kDa	TRUE	0.0047		[]	unknown	3609600	9561900	5709500	9606000	0	0	0	1599000
418	TRUE	Empty	Arginine and glutamate-rich protein 1 OS=Mus musculus OX=10090 GN=Arglu1 PE=1 SV=2	ARGL1_MOUSE (+4)	Arglu1	33 kDa		0.0047		[]	unknown	30000000	41200000	10500000	30400000	0	0	0	0
2.52	TRUE	Empty	Actin OS=Schizosaccharomyces pombe (strain 972 / ATCC 24843) OX=284812 GN=act1 PE=1 SV=1	ACT_SCHPO	act1	42 kDa	TRUE	0.005		[]	unknown	3350000000	3430000000	3120000000	2820000000	4570000000	4260000000	3780000000	3950000000
192	TRUE	Empty	Eukaryotic translation initiation factor 4 gamma 1 OS=Mus musculus OX=10090 GN=Eif4g1 PE=1 SV=1	IF4G1_MOUSE	Eif4g1	176 kDa		0.0051		[]	unknown	8253800	25600000	25400000	33100000	0	1675900	0	0
273	TRUE	Empty	Cluster of Ig kappa chain V-V region HP R16.7 OS=Mus musculus OX=10090 PE=1 SV=1 (KV5AB_MOUSE)	KV5AB_MOUSE [3]		12 kDa	TRUE	0.0051		[]	unknown	29100000	41700000	12000000	44500000	0	0	0	0
358	TRUE	Empty	Cluster of Heterogeneous nuclear ribonucleoprotein Q OS=Mus musculus OX=10090 GN=Syncrip PE=1 SV=2 (HNRPQ_MOUSE)	HNRPQ_MOUSE [3]	Syncrip	70 kDa	TRUE	0.0054		[]	unknown	3609600	10200000	6094800	10300000	0	0	0	1599000
386	TRUE	Empty	Caprin-1 OS=Mus musculus OX=10090 GN=Caprin1 PE=1 SV=2	CAPR1_MOUSE (+1)	Caprin1	78 kDa		0.0054		[]	unknown	1801900	4090700	3632900	3652500	1757200	0	0	0
15	TRUE	Empty	Cluster of Unconventional myosin-VI OS=Mus musculus OX=10090 GN=Myo6 PE=1 SV=1 (MYO6_MOUSE)	MYO6_MOUSE [4]	Myo6	146 kDa	TRUE	0.0064		[]	unknown	231000000	302000000	286000000	312000000	373000000	382000000	406000000	340000000
318	TRUE	Empty	RNA-binding protein 39 OS=Pongo abelii OX=9601 GN=RBM39 PE=2 SV=1	RBM39_PONAB	RBM39	59 kDa		0.0064		[]	unknown	3360100	11300000	7562800	8656300	0	0	0	2325400
15.3	TRUE	Empty	Unconventional myosin-VI OS=Gallus gallus OX=9031 GN=MYO6 PE=1 SV=1	MYO6_CHICK	MYO6	148 kDa	TRUE	0.0067		[]	unknown	91600000	112000000	125000000	126000000	172000000	161000000	198000000	144000000
15.1	TRUE	Empty	Unconventional myosin-VI OS=Mus musculus OX=10090 GN=Myo6 PE=1 SV=1	MYO6_MOUSE	Myo6	146 kDa	TRUE	0.0069		[]	unknown	179000000	240000000	218000000	236000000	291000000	280000000	322000000	270000000
226	TRUE	Empty	Cadherin-2 OS=Mus musculus OX=10090 GN=Cdh2 PE=1 SV=2	CADH2_MOUSE (+1)	Cdh2	100 kDa		0.0071		[]	unknown	14500000	19100000	21600000	26600000	12700000	2263300	4444400	8046100
371	TRUE	Empty	Thioredoxin-dependent peroxide reductase, mitochondrial OS=Mus musculus OX=10090 GN=Prdx3 PE=1 SV=1	PRDX3_MOUSE	Prdx3	28 kDa		0.0072		[]	unknown	13000000	35500000	24200000	48300000	0	0	0	0
157.1	TRUE	Empty	Ataxin-2 OS=Mus musculus OX=10090 GN=Atxn2 PE=1 SV=1	ATX2_MOUSE	Atxn2	136 kDa	TRUE	0.0076		[]	unknown	19800000	52800000	55400000	86500000	0	0	0	0
2.12	TRUE	Empty	Actin OS=Meyerozyma guilliermondii (strain ATCC 6260 / CBS 566 / DSM 6381 / JCM 1539 / NBRC 10279 / NRRL Y-324) OX=294746 GN=ACT1 PE=3 SV=1	ACT_PICGU	ACT1	40 kDa	TRUE	0.0077		[]	unknown	3580000000	3470000000	3360000000	3080000000	5220000000	4380000000	4160000000	4110000000
2.14	TRUE	Empty	Actin, cytoplasmic OS=Branchiostoma lanceolatum OX=7740 PE=2 SV=1	ACTC_BRALA		42 kDa	TRUE	0.0077		[]	unknown	5510000000	5890000000	4910000000	4430000000	7270000000	7230000000	6260000000	6470000000
15.2	TRUE	Empty	Unconventional myosin-VI OS=Sus scrofa OX=9823 GN=MYO6 PE=1 SV=1	MYO6_PIG	MYO6	145 kDa	TRUE	0.008		[]	unknown	167000000	209000000	216000000	205000000	255000000	280000000	305000000	239000000
428	TRUE	Empty	Band 4.1-like protein 5 OS=Mus musculus OX=10090 GN=Epb41l5 PE=1 SV=1	E41L5_MOUSE	Epb41l5	82 kDa		0.008		[]	unknown	2814500	3715400	5059100	3832600	0	0	0	2693100
157	TRUE	Empty	Cluster of Ataxin-2 OS=Mus musculus OX=10090 GN=Atxn2 PE=1 SV=1 (ATX2_MOUSE)	ATX2_MOUSE [2]	Atxn2	136 kDa	TRUE	0.0084		[]	unknown	19800000	56200000	60800000	92400000	0	0	0	0
258	TRUE	Empty	tRNA-splicing ligase RtcB homolog OS=Mus musculus OX=10090 GN=Rtcb PE=1 SV=1	RTCB_MOUSE (+1)	Rtcb	55 kDa		0.0092		[]	unknown	6800300	17000000	16000000	17100000	1595600	1979600	0	7773300
383	TRUE	Empty	Nuclease-sensitive element-binding protein 1 OS=Mus musculus OX=10090 GN=Ybx1 PE=1 SV=3	YBOX1_MOUSE (+3)	Ybx1	36 kDa		0.0093		[]	unknown	7190500	3234500	2335300	6956000	178370	0	0	540180
335	TRUE	Empty	Cluster of KH domain-containing, RNA-binding, signal transduction-associated protein 1 OS=Mus musculus OX=10090 GN=Khdrbs1 PE=1 SV=2 (KHDR1_MOUSE)	KHDR1_MOUSE	Khdrbs1	48 kDa	TRUE	0.0095		[]	unknown	1956400	6963300	7405100	6627200	0	1616700	1259700	0
335.1	TRUE	Empty	KH domain-containing, RNA-binding, signal transduction-associated protein 1 OS=Mus musculus OX=10090 GN=Khdrbs1 PE=1 SV=2	KHDR1_MOUSE	Khdrbs1	48 kDa	TRUE	0.0095		[]	unknown	1956400	6963300	7405100	6627200	0	1616700	1259700	0
128	TRUE	Empty	Actin-related protein 2/3 complex subunit 4 OS=Mus musculus OX=10090 GN=Arpc4 PE=1 SV=3	ARPC4_MOUSE (+2)	Arpc4	20 kDa		0.0096		[]	unknown	26900000	23500000	24700000	24800000	37900000	55200000	53300000	34100000
576	TRUE	Empty	Ig lambda-2 chain C region OS=Mus musculus OX=10090 GN=Iglc2 PE=1 SV=1	LAC2_MOUSE	Iglc2	11 kDa	TRUE	0.0097		[]	unknown	4692700	12300000	7278900	14700000	0	0	0	3028200
641	TRUE	Empty	Ig heavy chain V region 102 OS=Mus musculus OX=10090 PE=1 SV=1	HVM06_MOUSE		13 kDa	TRUE	0.0098		[]	unknown	14500000	18400000	16100000	40000000	0	0	0	0
521	TRUE	Empty	Ig kappa chain V-V region K2 (Fragment) OS=Mus musculus OX=10090 PE=1 SV=1	KV5A3_MOUSE		13 kDa		0.0099		[]	unknown	12900000	9605200	16600000	27500000	0	0	0	5319800
208	TRUE	Empty	Ig gamma-2B chain C region OS=Mus musculus OX=10090 GN=Igh-3 PE=1 SV=3	IGG2B_MOUSE	Igh-3	44 kDa		0.01		[]	unknown	29500000	103000000	44900000	96900000	0	0	0	3135000
210	TRUE	Empty	Ig kappa-b4 chain C region OS=Oryctolagus cuniculus OX=9986 PE=1 SV=1	KAC4_RABIT		11 kDa		0.01		[]	unknown	12300000	53000000	26000000	47400000	0	0	0	0
2.68	TRUE	Empty	Actin-7 OS=Oryza sativa subsp. indica OX=39946 GN=ACT7 PE=3 SV=1	ACT7_ORYSI (+1)	ACT7	42 kDa	TRUE	0.011		[]	unknown	900000000	1630000000	1310000000	1300000000	1970000000	2220000000	1900000000	2860000000
281	TRUE	Empty	Constitutive coactivator of PPAR-gamma-like protein 1 OS=Mus musculus OX=10090 GN=FAM120A PE=1 SV=2	F120A_MOUSE	FAM120A	122 kDa		0.011		[]	unknown	8759200	28100000	11600000	14400000	0	0	0	1142900
356	TRUE	Empty	Cluster of Heterogeneous nuclear ribonucleoproteins C1/C2 OS=Mus musculus OX=10090 GN=Hnrnpc PE=1 SV=1 (HNRPC_MOUSE)	HNRPC_MOUSE [2]	Hnrnpc	34 kDa	TRUE	0.011		[]	unknown	4680100	13700000	14200000	17800000	0	0	0	5539300
465	TRUE	Empty	Ig kappa chain V-V region MOPC 41 OS=Mus musculus OX=10090 GN=Gm5571 PE=1 SV=1	KV5A7_MOUSE	Gm5571	14 kDa		0.012		[]	unknown	11700000	7542400	16600000	28300000	0	0	0	0
41	TRUE	Empty	Unconventional myosin-Vb OS=Mus musculus OX=10090 GN=Myo5b PE=1 SV=2	MYO5B_MOUSE	Myo5b	211 kDa	TRUE	0.013		[]	unknown	56600000	34900000	54700000	37400000	69200000	70000000	82700000	61600000
120	TRUE	Empty	Serum albumin OS=Bos taurus OX=9913 GN=ALB PE=1 SV=4	ALBU_BOVIN	ALB	69 kDa		0.013		[]	unknown	35900000	17700000	13100000	2817100	33800000	54900000	79700000	72500000
382	TRUE	Empty	Triosephosphate isomerase OS=Mus musculus OX=10090 GN=Tpi1 PE=1 SV=4	TPIS_MOUSE	Tpi1	32 kDa		0.013		[]	unknown	3157100	8569300	5602600	4619900	2537200	0	1291400	0
403	TRUE	Empty	Polyadenylate-binding protein 4 OS=Homo sapiens OX=9606 GN=PABPC4 PE=1 SV=1	PABP4_HUMAN	PABPC4	71 kDa	TRUE	0.013		[]	unknown	11200000	42300000	35500000	63500000	0	0	0	2343500
39	TRUE	Empty	Betaine--homocysteine S-methyltransferase 1 OS=Mus musculus OX=10090 GN=Bhmt PE=1 SV=1	BHMT1_MOUSE	Bhmt	45 kDa		0.014		[]	unknown	272000000	203000000	191000000	231000000	182000000	156000000	132000000	139000000
2.3	TRUE	Empty	Actin (Fragment) OS=Procambarus clarkii OX=6728 PE=1 SV=1	ACT_PROCL		36 kDa	TRUE	0.015		[]	unknown	2520000000	2970000000	1580000000	2520000000	3280000000	4090000000	4240000000	3260000000
15.4	TRUE	Empty	Unconventional myosin-VI OS=Homo sapiens OX=9606 GN=MYO6 PE=1 SV=4	MYO6_HUMAN	MYO6	150 kDa	TRUE	0.015		[]	unknown	146000000	189000000	199000000	213000000	251000000	267000000	298000000	220000000
356.1	TRUE	Empty	Heterogeneous nuclear ribonucleoproteins C1/C2 OS=Mus musculus OX=10090 GN=Hnrnpc PE=1 SV=1	HNRPC_MOUSE	Hnrnpc	34 kDa	TRUE	0.015		[]	unknown	3847600	12500000	12800000	15900000	0	0	0	5539300
483	TRUE	Empty	Heterogeneous nuclear ribonucleoprotein A/B OS=Mus musculus OX=10090 GN=Hnrnpab PE=1 SV=1	ROAA_MOUSE	Hnrnpab	31 kDa		0.015		[]	unknown	2373200	5357400	3076300	4406600	0	0	0	2627700
328	TRUE	Empty	Complement C1q subcomponent subunit B OS=Mus musculus OX=10090 GN=C1qb PE=1 SV=2	C1QB_MOUSE	C1qb	27 kDa		0.016		[]	unknown	33600000	60600000	41700000	8372100	0	0	0	0
142	TRUE	Empty	Actin-related protein 2/3 complex subunit 1A OS=Mus musculus OX=10090 GN=Arpc1a PE=1 SV=1	ARC1A_MOUSE (+1)	Arpc1a	42 kDa		0.017		[]	unknown	15100000	33200000	19100000	28600000	38600000	39400000	41100000	57500000
155	TRUE	Empty	ATP-dependent RNA helicase DDX1 OS=Mus musculus OX=10090 GN=Ddx1 PE=1 SV=1	DDX1_MOUSE	Ddx1	83 kDa		0.017		[]	unknown	8420800	27800000	16500000	27200000	6145900	2681400	0	7085700
476	TRUE	Empty	Serum albumin OS=Oryctolagus cuniculus OX=9986 GN=ALB PE=1 SV=2	ALBU_RABIT	ALB	69 kDa		0.017		[]	unknown	2192200	16400000	8744400	11000000	0	0	0	0
147	TRUE	Empty	Heterogeneous nuclear ribonucleoprotein U OS=Mus musculus OX=10090 GN=Hnrnpu PE=1 SV=1	HNRPU_MOUSE (+1)	Hnrnpu	88 kDa		0.018		[]	unknown	34000000	48400000	68200000	67600000	8808200	18100000	4969800	39500000
263	TRUE	Empty	Ig heavy chain V region AC38 205.12 OS=Mus musculus OX=10090 PE=1 SV=1	HVM51_MOUSE		13 kDa	TRUE	0.018		[]	unknown	40800000	47500000	46500000	107000000	9840000	10500000	10300000	11700000
273.2	TRUE	Empty	Ig kappa chain V-V region HP 91A3 OS=Mus musculus OX=10090 PE=1 SV=1	KV5AF_MOUSE		12 kDa	TRUE	0.019		[]	unknown	21700000	8056700	8719500	30300000	0	0	0	0
284.2	TRUE	Empty	RNA-binding motif protein, X chromosome OS=Homo sapiens OX=9606 GN=RBMX PE=1 SV=3	RBMX_HUMAN (+2)	RBMX	42 kDa	TRUE	0.019		[]	unknown	5057900	5733300	8012800	13600000	0	2616700	1796800	2110800
284.1	TRUE	Empty	RNA binding motif protein, X-linked-like-1 OS=Mus musculus OX=10090 GN=Rbmxl1 PE=1 SV=1	RMXL1_MOUSE	Rbmxl1	42 kDa	TRUE	0.021		[]	unknown	5057900	5733300	9245500	13700000	0	2616700	1796800	3130200
2.29	TRUE	Empty	Actin OS=Cryptosporidium parvum OX=5807 PE=3 SV=1	ACT_CRYPV		42 kDa	TRUE	0.022		[]	unknown	78500000	564000000	304000000	322000000	408000000	1240000000	1390000000	1200000000
7.2	TRUE	Empty	Alpha-actinin-1 OS=Mus musculus OX=10090 GN=Actn1 PE=1 SV=1	ACTN1_MOUSE	Actn1	103 kDa	TRUE	0.022		[]	unknown	131000000	97300000	166000000	101000000	232000000	199000000	348000000	196000000
60	TRUE	Empty	Ig gamma-3 chain C region OS=Mus musculus OX=10090 PE=1 SV=2	IGHG3_MOUSE		44 kDa	TRUE	0.022		[]	unknown	353000000	505000000	219000000	891000000	32600000	35600000	17200000	83000000
237.2	TRUE	Empty	Moesin OS=Mus musculus OX=10090 GN=Msn PE=1 SV=3	MOES_MOUSE (+4)	Msn	68 kDa	TRUE	0.022		[]	unknown	0	0	1407100	0	816420	2645500	3352900	2489400
331	TRUE	Empty	Eukaryotic initiation factor 4A-I OS=Mus musculus OX=10090 GN=Eif4a1 PE=1 SV=1	IF4A1_MOUSE (+4)	Eif4a1	46 kDa	TRUE	0.022		[]	unknown	9247100	5405100	5832000	6462100	0	5362600	2656000	0
381	TRUE	Empty	Splicing factor 3B subunit 2 OS=Homo sapiens OX=9606 GN=SF3B2 PE=1 SV=2	SF3B2_HUMAN	SF3B2	100 kDa		0.022		[]	unknown	2922000	4520100	6608400	7945500	0	0	0	3857300
20	TRUE	Empty	Immunoglobulin kappa constant OS=Mus musculus OX=10090 GN=Igkc PE=1 SV=2	IGKC_MOUSE	Igkc	12 kDa		0.023		[]	unknown	160000000	337000000	181000000	594000000	20500000	14300000	6682800	15300000
432	TRUE	Empty	Regulator of nonsense transcripts 1 OS=Mus musculus OX=10090 GN=Upf1 PE=1 SV=2	RENT1_MOUSE	Upf1	124 kDa		0.024		[]	unknown	3908500	6341300	3954500	13700000	0	0	0	0
444	TRUE	Empty	Ig lambda-1 chain C region OS=Mus musculus OX=10090 PE=1 SV=1	LAC1_MOUSE		12 kDa		0.024		[]	unknown	4377100	9027100	5225000	17600000	0	0	0	0
493.2	TRUE	Empty	Pyruvate kinase PKLR OS=Rattus norvegicus OX=10116 GN=Pklr PE=1 SV=2	KPYR_RAT	Pklr	62 kDa	TRUE	0.024		[]	unknown	0	0	0	0	2155500	2270800	0	2097000
284	TRUE	Empty	Cluster of RNA binding motif protein, X-linked-like-1 OS=Mus musculus OX=10090 GN=Rbmxl1 PE=1 SV=1 (RMXL1_MOUSE)	RMXL1_MOUSE [4]	Rbmxl1	42 kDa	TRUE	0.025		[]	unknown	5057900	5733300	9245500	14600000	0	2616700	1796800	3130200
350.1	TRUE	Empty	Single-stranded DNA-binding protein, mitochondrial OS=Homo sapiens OX=9606 GN=SSBP1 PE=1 SV=1	SSBP_HUMAN (+1)	SSBP1	17 kDa	TRUE	0.025		[]	unknown	2655500	4769300	3068700	4148800	1444400	2787400	0	1487700
615	TRUE	Empty	Ig lambda-1 chain V region OS=Mus musculus OX=10090 PE=1 SV=2	LV1A_MOUSE (+1)		12 kDa	TRUE	0.025		[]	unknown	9508200	10400000	13100000	33100000	0	0	0	0
216	TRUE	Empty	Gamma-adducin OS=Mus musculus OX=10090 GN=Add3 PE=1 SV=2	ADDG_MOUSE	Add3	79 kDa	TRUE	0.026		[]	unknown	5646000	1622000	9407800	7551600	9617200	13100000	10500000	13700000
202	TRUE	Empty	Clathrin light chain B OS=Mus musculus OX=10090 GN=Cltb PE=1 SV=1	CLCB_MOUSE (+2)	Cltb	25 kDa		0.027		[]	unknown	133000000	77300000	67100000	44500000	14800000	10400000	39900000	25000000
190	TRUE	Empty	Dynamin-like 120 kDa protein, mitochondrial OS=Mus musculus OX=10090 GN=Opa1 PE=1 SV=1	OPA1_MOUSE	Opa1	111 kDa		0.028		[]	unknown	0	0	0	1089800	4952500	15100000	8134600	25700000
582	TRUE	Empty	MICOS complex subunit Mic19 OS=Mus musculus OX=10090 GN=Chchd3 PE=1 SV=1	MIC19_MOUSE	Chchd3	26 kDa		0.028		[]	unknown	0	0	0	0	3344500	3992100	4843400	0
622	TRUE	Empty	La-related protein 4B OS=Mus musculus OX=10090 GN=Larp4b PE=1 SV=2	LAR4B_MOUSE	Larp4b	82 kDa		0.028		[]	unknown	0	2976900	3773500	4181600	0	0	0	0
2.19	TRUE	Empty	Actin OS=Cyanidioschyzon merolae (strain 10D) OX=280699 GN=CYME_CMM237C PE=3 SV=1	ACT_CYAM1	CYME_CMM237C	42 kDa	TRUE	0.029		[]	unknown	1380000000	2420000000	2240000000	1470000000	2610000000	3200000000	2820000000	2440000000
327	TRUE	Empty	Cluster of Complement C4-B OS=Mus musculus OX=10090 GN=C4b PE=1 SV=3 (CO4B_MOUSE)	CO4B_MOUSE [2]	C4b	193 kDa	TRUE	0.029		[]	unknown	5155400	10400000	3948200	18700000	0	0	0	0
492.1	TRUE	Empty	Complement C3 OS=Mus musculus OX=10090 GN=C3 PE=1 SV=3	CO3_MOUSE	C3	186 kDa	TRUE	0.029		[]	unknown	3102000	2829900	1785700	6445400	0	0	0	1691000
581	TRUE	Empty	Histidine-rich glycoprotein (Fragment) OS=Oryctolagus cuniculus OX=9986 GN=HRG PE=1 SV=1	HRG_RABIT	HRG	59 kDa		0.03		[]	unknown	0	2147700	1960000	2923600	0	0	0	0
599	TRUE	Empty	RNA-binding protein with multiple splicing 2 OS=Mus musculus OX=10090 GN=Rbpms2 PE=1 SV=1	RBPS2_MOUSE (+1)	Rbpms2	22 kDa	TRUE	0.03		[]	unknown	0	4741300	3141000	3649400	0	0	0	0
689	TRUE	Empty	RNA-binding protein with multiple splicing OS=Mus musculus OX=10090 GN=Rbpms PE=1 SV=2	RBPMS_MOUSE (+1)	Rbpms	22 kDa	TRUE	0.03		[]	unknown	0	2738600	3230600	4209200	0	0	0	0
11.1	TRUE	Empty	Spectrin beta chain, non-erythrocytic 2 OS=Rattus norvegicus OX=10116 GN=Sptbn2 PE=1 SV=2	SPTN2_RAT	Sptbn2	271 kDa	TRUE	0.031		[]	unknown	460000000	280000000	344000000	305000000	532000000	519000000	692000000	420000000
425	TRUE	Empty	Cystathionine beta-synthase OS=Mus musculus OX=10090 GN=Cbs PE=1 SV=3	CBS_MOUSE	Cbs	62 kDa		0.031		[]	unknown	1421800	0	5543400	0	6654500	9182700	4626300	5116500
679	TRUE	Empty	Poly(U)-binding-splicing factor PUF60 OS=Mus musculus OX=10090 GN=Puf60 PE=1 SV=2	PUF60_MOUSE (+4)	Puf60	60 kDa		0.031		[]	unknown	0	4406300	2719100	3716200	0	0	0	0
54.2	TRUE	Empty	F-actin-capping protein subunit alpha-2 OS=Mus musculus OX=10090 GN=Capza2 PE=1 SV=3	CAZA2_MOUSE (+1)	Capza2	33 kDa	TRUE	0.032		[]	unknown	103000000	117000000	144000000	114000000	85100000	88100000	101000000	96900000
537	TRUE	Empty	Actin-related protein 10 OS=Mus musculus OX=10090 GN=Actr10 PE=1 SV=2	ARP10_MOUSE	Actr10	46 kDa		0.032		[]	unknown	0	0	0	0	1375300	1354600	4589100	1506700
5.4	TRUE	Empty	Glial fibrillary acidic protein OS=Danio rerio OX=7955 GN=gfap PE=1 SV=2	GFAP_DANRE	gfap	51 kDa	TRUE	0.033		[]	unknown	12900000	11600000	18900000	17400000	15800000	29200000	36200000	31800000
11	TRUE	Empty	Cluster of Spectrin beta chain, non-erythrocytic 2 OS=Rattus norvegicus OX=10116 GN=Sptbn2 PE=1 SV=2 (SPTN2_RAT)	SPTN2_RAT [2]	Sptbn2	271 kDa	TRUE	0.033		[]	unknown	489000000	301000000	367000000	330000000	570000000	546000000	740000000	445000000
321	TRUE	Empty	Epsin-2 OS=Mus musculus OX=10090 GN=Epn2 PE=1 SV=1	EPN2_MOUSE	Epn2	63 kDa		0.033		[]	unknown	2812900	1724800	3677000	1999100	3329500	4025200	4790300	3936200
327.1	TRUE	Empty	Complement C4-B OS=Mus musculus OX=10090 GN=C4b PE=1 SV=3	CO4B_MOUSE	C4b	193 kDa	TRUE	0.033		[]	unknown	5155400	9106900	3948200	18700000	0	0	0	0
574	TRUE	Empty	Cleavage stimulation factor subunit 3 OS=Mus musculus OX=10090 GN=Cstf3 PE=1 SV=1	CSTF3_MOUSE (+1)	Cstf3	83 kDa		0.033		[]	unknown	0	1662200	971380	1579600	0	0	0	0
54	TRUE	Empty	Cluster of F-actin-capping protein subunit alpha-1 OS=Mus musculus OX=10090 GN=Capza1 PE=1 SV=4 (CAZA1_MOUSE)	CAZA1_MOUSE [5]	Capza1	33 kDa	TRUE	0.034		[]	unknown	140000000	154000000	187000000	155000000	119000000	116000000	131000000	142000000
414	TRUE	Empty	Endoplasmic reticulum resident protein 44 OS=Mus musculus OX=10090 GN=Erp44 PE=1 SV=1	ERP44_MOUSE	Erp44	47 kDa		0.034		[]	unknown	6866700	0	0	0	5165500	10700000	9677000	5644100
714	TRUE	Empty	Cluster of UDP-glucose 6-dehydrogenase OS=Mus musculus OX=10090 GN=Ugdh PE=1 SV=1 (UGDH_MOUSE)	UGDH_MOUSE [4]	Ugdh	55 kDa	TRUE	0.034		[]	unknown	0	3745400	2105200	2888800	0	0	0	0
714.1	TRUE	Empty	UDP-glucose 6-dehydrogenase OS=Mus musculus OX=10090 GN=Ugdh PE=1 SV=1	UGDH_MOUSE	Ugdh	55 kDa	TRUE	0.034		[]	unknown	0	3745400	2105200	2888800	0	0	0	0
739	TRUE	Empty	Cell division cycle 5-like protein OS=Mus musculus OX=10090 GN=Cdc5l PE=1 SV=2	CDC5L_MOUSE (+3)	Cdc5l	92 kDa		0.034		[]	unknown	0	458510	684340	811390	0	0	0	0
913	TRUE	Empty	Ig kappa chain V-III region PC 3741/TEPC 111 OS=Mus musculus OX=10090 PE=1 SV=1	KV3A8_MOUSE		12 kDa	TRUE	0.034		[]	unknown	46500000	53300000	13300000	113000000	0	0	0	0
275.3	TRUE	Empty	Cytochrome P450 2C37 OS=Mus musculus OX=10090 GN=Cyp2c37 PE=1 SV=2	CP237_MOUSE	Cyp2c37	56 kDa	TRUE	0.035		[]	unknown	1860200	2663100	1573700	0	3628400	7113300	5062100	2561600
511	TRUE	Empty	Cluster of Ig kappa chain V-III region PC 2880/PC 1229 OS=Mus musculus OX=10090 PE=1 SV=1 (KV3A1_MOUSE)	KV3A1_MOUSE [2]		12 kDa	TRUE	0.035		[]	unknown	37000000	47800000	16500000	105000000	0	0	0	0
55.2	TRUE	Empty	Microtubule-actin cross-linking factor 1 OS=Rattus norvegicus OX=10116 GN=Macf1 PE=1 SV=1	MACF1_RAT	Macf1	620 kDa	TRUE	0.036		[]	unknown	9493100	4372300	7931800	9912300	20700000	8827800	14800000	20100000
411	TRUE	Empty	Collagen alpha-2(IV) chain OS=Mus musculus OX=10090 GN=Col4a2 PE=1 SV=4	CO4A2_MOUSE	Col4a2	167 kDa		0.036		[]	unknown	5940300	10300000	13900000	10900000	0	4413600	4349800	7739100
637	TRUE	Empty	RNA-binding protein 25 OS=Mus musculus OX=10090 GN=Rbm25 PE=1 SV=2	RBM25_MOUSE (+1)	Rbm25	100 kDa		0.036		[]	unknown	0	963960	1365600	1786800	0	0	0	0
303	TRUE	Empty	ATP synthase subunit gamma, mitochondrial OS=Mus musculus OX=10090 GN=Atp5f1c PE=1 SV=1	ATPG_MOUSE	Atp5f1c	33 kDa		0.037		[]	unknown	5577500	5240600	3286200	2673700	5244100	14500000	8116400	12800000
553	TRUE	Empty	Eukaryotic translation initiation factor 5A-1 OS=Mus musculus OX=10090 GN=Eif5a PE=1 SV=2	IF5A1_MOUSE (+4)	Eif5a	17 kDa		0.037		[]	unknown	1203500	5938700	1510100	2871000	0	0	0	0
145	TRUE	Empty	Heterogeneous nuclear ribonucleoprotein K OS=Mus musculus OX=10090 GN=Hnrnpk PE=1 SV=1	HNRPK_MOUSE (+6)	Hnrnpk	51 kDa		0.038		[]	unknown	20700000	40700000	25600000	40400000	13300000	11900000	9534900	25800000
474	TRUE	Empty	26S proteasome regulatory subunit 6B OS=Mus musculus OX=10090 GN=Psmc4 PE=1 SV=2	PRS6B_MOUSE (+1)	Psmc4	47 kDa		0.038		[]	unknown	0	0	0	0	1002800	1077100	544830	0
54.3	TRUE	Empty	F-actin-capping protein subunit alpha-1 (Fragment) OS=Xenopus laevis OX=8355 GN=capza1 PE=1 SV=1	CAZA1_XENLA	capza1	29 kDa	TRUE	0.04		[]	unknown	68100000	49800000	87700000	43000000	37100000	37900000	36700000	30900000
54.4	TRUE	Empty	F-actin-capping protein subunit alpha-2 OS=Carollia perspicillata OX=40233 GN=CAPZA2 PE=3 SV=3	CAZA2_CARPS	CAPZA2	33 kDa	TRUE	0.041		[]	unknown	88800000	97000000	120000000	86100000	67300000	74800000	76300000	85100000
126.2	TRUE	Empty	Tubulin alpha-1B chain OS=Mus musculus OX=10090 GN=Tuba1b PE=1 SV=2	TBA1B_MOUSE (+12)	Tuba1b	50 kDa	TRUE	0.041		[]	unknown	24300000	26800000	20000000	21600000	21800000	17000000	16900000	13800000
413	TRUE	Empty	ELAV-like protein 1 OS=Mus musculus OX=10090 GN=Elavl1 PE=1 SV=2	ELAV1_MOUSE (+1)	Elavl1	36 kDa		0.041		[]	unknown	0	15400000	7230200	14000000	0	0	0	0
511.2	TRUE	Empty	Ig kappa chain V-III region 50S10.1 OS=Mus musculus OX=10090 PE=1 SV=1	KV3A4_MOUSE		12 kDa	TRUE	0.041		[]	unknown	35400000	38900000	12200000	94800000	0	0	0	0
704	TRUE	Empty	Ras GTPase-activating protein-binding protein 2 OS=Mus musculus OX=10090 GN=G3bp2 PE=1 SV=2	G3BP2_MOUSE	G3bp2	54 kDa	TRUE	0.041		[]	unknown	3265100	3666400	0	1705900	0	0	0	0
219	TRUE	Empty	Heterogeneous nuclear ribonucleoprotein F OS=Homo sapiens OX=9606 GN=HNRNPF PE=1 SV=3	HNRPF_HUMAN (+1)	HNRNPF	46 kDa	TRUE	0.042		[]	unknown	4129500	14400000	9197600	13700000	2801900	2741100	0	7144100
270	TRUE	Empty	Enoyl-CoA hydratase, mitochondrial OS=Mus musculus OX=10090 GN=Echs1 PE=1 SV=1	ECHM_MOUSE	Echs1	31 kDa		0.042		[]	unknown	17200000	9572400	17100000	14200000	6276400	6651200	13200000	6745500
398	TRUE	Empty	Desmoglein-2 OS=Mus musculus OX=10090 GN=Dsg2 PE=1 SV=3	DSG2_MOUSE	Dsg2	122 kDa		0.042		[]	unknown	4519500	2096000	4956100	3220600	2272500	1543900	0	2286900
511.1	TRUE	Empty	Ig kappa chain V-III region PC 2880/PC 1229 OS=Mus musculus OX=10090 PE=1 SV=1	KV3A1_MOUSE		12 kDa	TRUE	0.042		[]	unknown	33800000	43000000	16500000	105000000	0	0	0	0
112	TRUE	Empty	Plastin-3 OS=Mus musculus OX=10090 GN=Pls3 PE=1 SV=3	PLST_MOUSE	Pls3	71 kDa	TRUE	0.043		[]	unknown	46000000	35200000	27500000	18000000	59100000	97300000	87800000	36700000
11.2	TRUE	Empty	Spectrin beta chain, non-erythrocytic 2 OS=Homo sapiens OX=9606 GN=SPTBN2 PE=1 SV=3	SPTN2_HUMAN	SPTBN2	271 kDa	TRUE	0.044		[]	unknown	300000000	180000000	222000000	206000000	343000000	320000000	449000000	266000000
682	TRUE	Empty	Pre-mRNA 3'-end-processing factor FIP1 OS=Mus musculus OX=10090 GN=Fip1l1 PE=1 SV=1	FIP1_MOUSE (+1)	Fip1l1	65 kDa		0.045		[]	unknown	1895900	3591900	0	1911600	0	0	0	0
70	TRUE	Empty	Stress-70 protein, mitochondrial OS=Mus musculus OX=10090 GN=Hspa9 PE=1 SV=3	GRP75_MOUSE	Hspa9	73 kDa	TRUE	0.046		[]	unknown	63800000	88100000	83600000	72000000	74400000	47400000	33700000	50800000
266	TRUE	Empty	Beta-adducin OS=Mus musculus OX=10090 GN=Add2 PE=1 SV=4	ADDB_MOUSE	Add2	81 kDa	TRUE	0.047		[]	unknown	8248100	7389700	10500000	6389600	6323900	5074100	2130300	6060500
685	TRUE	Empty	Low affinity immunoglobulin gamma Fc region receptor IV OS=Mus musculus OX=10090 GN=Fcgr4 PE=1 SV=1	FCGR4_MOUSE	Fcgr4	28 kDa		0.047		[]	unknown	5721900	13900000	10400000	0	0	0	0	0
33	TRUE	Empty	Actin-related protein 2/3 complex subunit 2 OS=Mus musculus OX=10090 GN=Arpc2 PE=1 SV=3	ARPC2_MOUSE	Arpc2	34 kDa		0.048		[]	unknown	52200000	102000000	81700000	87100000	90400000	140000000	112000000	141000000
25	TRUE	Empty	AP-2 complex subunit beta OS=Mus musculus OX=10090 GN=Ap2b1 PE=1 SV=1	AP2B1_MOUSE (+2)	Ap2b1	105 kDa	TRUE	0.049		[]	unknown	121000000	156000000	229000000	192000000	187000000	295000000	358000000	274000000
657	TRUE	Empty	Corticosteroid 11-beta-dehydrogenase isozyme 1 OS=Mus musculus OX=10090 GN=Hsd11b1 PE=1 SV=3	DHI1_MOUSE	Hsd11b1	32 kDa		0.049		[]	unknown	0	0	0	0	1356600	3316600	2187500	0
962	TRUE	Empty	Ig kappa chain V-III region PC 7175 OS=Mus musculus OX=10090 PE=1 SV=1	KV3AJ_MOUSE		12 kDa	TRUE	0.049		[]	unknown	29600000	35400000	11100000	89000000	0	0	0	0
756	TRUE	Empty	Ig lambda-2 chain V region OS=Mus musculus OX=10090 PE=3 SV=1	LV2A_MOUSE		12 kDa	TRUE	0.05		[]	unknown	0	23000000	11800000	11100000	0	0	0	0
110	TRUE	Empty	Cluster of Heterogeneous nuclear ribonucleoprotein M OS=Mus musculus OX=10090 GN=Hnrnpm PE=1 SV=3 (HNRPM_MOUSE)	HNRPM_MOUSE [2]	Hnrnpm	78 kDa	TRUE	0.051		[]	unknown	26600000	40900000	42800000	69900000	10600000	18200000	10100000	35900000
110.1	TRUE	Empty	Heterogeneous nuclear ribonucleoprotein M OS=Mus musculus OX=10090 GN=Hnrnpm PE=1 SV=3	HNRPM_MOUSE	Hnrnpm	78 kDa	TRUE	0.051		[]	unknown	26600000	40900000	42800000	69900000	10600000	18200000	10100000	35900000
54.1	TRUE	Empty	F-actin-capping protein subunit alpha-1 OS=Mus musculus OX=10090 GN=Capza1 PE=1 SV=4	CAZA1_MOUSE	Capza1	33 kDa	TRUE	0.052		[]	unknown	95500000	72000000	120000000	74600000	67700000	56400000	52800000	69800000
556	TRUE	Empty	Polymeric immunoglobulin receptor OS=Mus musculus OX=10090 GN=Pigr PE=1 SV=1	PIGR_MOUSE	Pigr	85 kDa		0.053		[]	unknown	0	0	0	0	4147000	3965300	8377700	0
722	TRUE	Empty	Non-POU domain-containing octamer-binding protein OS=Mus musculus OX=10090 GN=Nono PE=1 SV=3	NONO_MOUSE (+3)	Nono	55 kDa	TRUE	0.053		[]	unknown	0	0	0	0	2175600	2080300	0	4423200
492	TRUE	Empty	Cluster of Complement C3 OS=Mus musculus OX=10090 GN=C3 PE=1 SV=3 (CO3_MOUSE)	CO3_MOUSE [2]	C3	186 kDa	TRUE	0.054		[]	unknown	3102000	2829900	1785700	8163300	0	0	0	1691000
369	TRUE	Empty	Palmdelphin OS=Mus musculus OX=10090 GN=Palmd PE=1 SV=1	PALMD_MOUSE	Palmd	63 kDa		0.055		[]	unknown	1539500	0	3672800	0	7744800	2672000	4125100	3908300
10	TRUE	Empty	Spectrin beta chain, erythrocytic OS=Mus musculus OX=10090 GN=Sptb PE=1 SV=4	SPTB1_MOUSE	Sptb	245 kDa	TRUE	0.057		[]	unknown	404000000	260000000	390000000	288000000	442000000	502000000	639000000	381000000
249	TRUE	Empty	Matrin-3 OS=Mus musculus OX=10090 GN=Matr3 PE=1 SV=1	MATR3_MOUSE	Matr3	95 kDa		0.057		[]	unknown	3543200	8128300	8215900	15100000	1167900	1679800	0	6316000
776	TRUE	Empty	Complement C3 alpha chain (Fragment) OS=Oryctolagus cuniculus OX=9986 GN=C3 PE=2 SV=1	CO3_RABIT	C3	82 kDa	TRUE	0.057		[]	unknown	0	3599000	1706000	5029300	0	0	0	0
299.2	TRUE	Empty	cAMP-dependent protein kinase type II-alpha regulatory subunit OS=Mus musculus OX=10090 GN=Prkar2a PE=1 SV=2	KAP2_MOUSE	Prkar2a	45 kDa	TRUE	0.059		[]	unknown	2351000	4542900	3506400	6927200	0	0	0	4136000
185	TRUE	Empty	Ubiquitin-60S ribosomal protein L40 OS=Mus musculus OX=10090 GN=Uba52 PE=1 SV=2	RL40_MOUSE (+84)	Uba52	15 kDa	TRUE	0.06		[]	unknown	28100000	36800000	29800000	54400000	24700000	23200000	25800000	17700000
257	TRUE	Empty	Protein kinase C and casein kinase II substrate protein 3 OS=Mus musculus OX=10090 GN=Pacsin3 PE=1 SV=1	PACN3_MOUSE	Pacsin3	49 kDa		0.06		[]	unknown	0	7367700	4206400	5912100	8743100	13700000	15800000	5473600
187	TRUE	Empty	Cluster of Beta-centractin OS=Mus musculus OX=10090 GN=Actr1b PE=1 SV=1 (ACTY_MOUSE)	ACTY_MOUSE [6]	Actr1b	42 kDa	TRUE	0.062		[]	unknown	2297300	2876800	6376300	6392400	9428200	6049500	8276900	15800000
283	TRUE	Empty	Cluster of Plastin-2 OS=Mus musculus OX=10090 GN=Lcp1 PE=1 SV=4 (PLSL_MOUSE)	PLSL_MOUSE [2]	Lcp1	70 kDa	TRUE	0.062		[]	unknown	16800000	10300000	7778400	4903400	14900000	21800000	30100000	14200000
2.6	TRUE	Empty	Actin, muscle OS=Branchiostoma lanceolatum OX=7740 PE=2 SV=1	ACTM_BRALA		42 kDa	TRUE	0.063		[]	unknown	3890000000	2880000000	3130000000	3100000000	5370000000	3710000000	3580000000	4730000000
189	TRUE	Empty	Dihydrolipoyllysine-residue succinyltransferase component of 2-oxoglutarate dehydrogenase complex, mitochondrial OS=Mus musculus OX=10090 GN=Dlst PE=1 SV=1	ODO2_MOUSE	Dlst	49 kDa		0.063		[]	unknown	9939000	27700000	22600000	24600000	9065500	16300000	9922100	11200000
540	TRUE	Empty	Ig heavy chain V-III region A4 OS=Mus musculus OX=10090 PE=1 SV=1	HVM27_MOUSE (+3)		13 kDa		0.064		[]	unknown	4851400	28800000	3561800	32800000	0	0	0	0
605	TRUE	Empty	Nucleolin OS=Mus musculus OX=10090 GN=Ncl PE=1 SV=2	NUCL_MOUSE	Ncl	77 kDa		0.064		[]	unknown	0	1046800	2609000	3595500	0	0	0	0
781	TRUE	Empty	La-related protein 4 OS=Mus musculus OX=10090 GN=Larp4 PE=1 SV=2	LARP4_MOUSE	Larp4	80 kDa		0.064		[]	unknown	0	919630	609870	1731000	0	0	0	0
602	TRUE	Empty	Gamma-butyrobetaine dioxygenase OS=Mus musculus OX=10090 GN=Bbox1 PE=1 SV=1	BODG_MOUSE	Bbox1	45 kDa		0.067		[]	unknown	1537400	0	2127300	4305300	0	0	0	0
164.2	TRUE	Empty	3-ketoacyl-CoA thiolase A, peroxisomal OS=Mus musculus OX=10090 GN=Acaa1a PE=1 SV=1	THIKA_MOUSE	Acaa1a	44 kDa	TRUE	0.068		[]	unknown	9128900	18400000	15800000	18000000	9185400	5836100	9103600	13500000
261	TRUE	Empty	Enoyl-CoA delta isomerase 1, mitochondrial OS=Mus musculus OX=10090 GN=Eci1 PE=1 SV=2	ECI1_MOUSE	Eci1	32 kDa		0.068		[]	unknown	13400000	12800000	10700000	12200000	8947500	12700000	7757100	5627900
315	TRUE	Empty	Flotillin-1 OS=Mus musculus OX=10090 GN=Flot1 PE=1 SV=1	FLOT1_MOUSE (+1)	Flot1	48 kDa		0.068		[]	unknown	2089400	7548700	5305800	7649000	3342600	2749500	2447000	2268700
481	TRUE	Empty	Mitochondrial peptide methionine sulfoxide reductase OS=Mus musculus OX=10090 GN=Msra PE=1 SV=1	MSRA_MOUSE	Msra	26 kDa		0.068		[]	unknown	5271500	6724400	4152300	4390400	0	2738100	0	5332300
294.1	TRUE	Empty	Ig kappa chain V-III region PC 7043 OS=Mus musculus OX=10090 PE=1 SV=1	KV3AD_MOUSE (+1)		12 kDa	TRUE	0.069		[]	unknown	75500000	47700000	11600000	167000000	3095600	2905900	0	2704700
627	TRUE	Empty	High affinity immunoglobulin gamma Fc receptor I OS=Mus musculus OX=10090 GN=Fcgr1 PE=1 SV=1	FCGR1_MOUSE	Fcgr1	45 kDa		0.069		[]	unknown	0	6649800	5977500	1711300	0	0	0	0
734	TRUE	Empty	Splicing factor U2AF 65 kDa subunit OS=Mus musculus OX=10090 GN=U2af2 PE=1 SV=3	U2AF2_MOUSE (+1)	U2af2	54 kDa		0.069		[]	unknown	0	2997400	973680	1577700	0	0	0	0
1.8	TRUE	Empty	Myosin-9 OS=Gallus gallus OX=9031 GN=MYH9 PE=2 SV=1	MYH9_CHICK	MYH9	227 kDa	TRUE	0.07		[]	unknown	2140000000	1890000000	2320000000	1770000000	2390000000	3020000000	2690000000	2080000000
195	TRUE	Empty	Immunoglobulin heavy constant mu OS=Mus musculus OX=10090 GN=Ighm PE=1 SV=2	IGHM_MOUSE	Ighm	50 kDa		0.07		[]	unknown	8406000	6401600	0	15900000	50200000	22700000	13000000	79200000
592.1	TRUE	Empty	Putative RNA-binding protein Luc7-like 2 OS=Mus musculus OX=10090 GN=Luc7l2 PE=1 SV=1	LC7L2_MOUSE (+1)	Luc7l2	47 kDa	TRUE	0.07		[]	unknown	0	3083300	3902500	1508700	0	0	720340	0
65.2	TRUE	Empty	Catenin alpha-2 OS=Mus musculus OX=10090 GN=Ctnna2 PE=1 SV=3	CTNA2_MOUSE (+3)	Ctnna2	105 kDa	TRUE	0.072		[]	unknown	5689200	2956600	4794000	7106200	8560400	7753800	12500000	5971000
579	TRUE	Empty	60S ribosomal protein L3 OS=Mus musculus OX=10090 GN=Rpl3 PE=1 SV=3	RL3_MOUSE (+3)	Rpl3	46 kDa		0.072		[]	unknown	0	2545800	2808200	4171200	1374000	0	0	0
85	TRUE	Empty	Actin-related protein 2/3 complex subunit 3 OS=Mus musculus OX=10090 GN=Arpc3 PE=1 SV=3	ARPC3_MOUSE	Arpc3	21 kDa	TRUE	0.073		[]	unknown	74400000	29000000	36700000	35200000	68300000	100000000	138000000	54100000
294	TRUE	Empty	Cluster of Ig kappa chain V-III region PC 7043 OS=Mus musculus OX=10090 PE=1 SV=1 (KV3AD_MOUSE)	KV3AD_MOUSE [3]		12 kDa	TRUE	0.073		[]	unknown	75500000	47700000	11600000	172000000	3095600	2905900	0	2704700
477	TRUE	Empty	Epidermal growth factor receptor kinase substrate 8-like protein 2 OS=Mus musculus OX=10090 GN=Eps8l2 PE=1 SV=1	ES8L2_MOUSE	Eps8l2	82 kDa		0.073		[]	unknown	888710	0	0	0	2237600	1458700	2754700	0
502	TRUE	Empty	TAR DNA-binding protein 43 OS=Mus musculus OX=10090 GN=Tardbp PE=1 SV=1	TADBP_MOUSE	Tardbp	45 kDa		0.073		[]	unknown	0	2625800	2496000	4992700	0	0	0	1010800
109	TRUE	Empty	Ig gamma-1 chain C region, membrane-bound form OS=Mus musculus OX=10090 GN=Ighg1 PE=1 SV=2	IGH1M_MOUSE (+1)	Ighg1	43 kDa		0.074		[]	unknown	56000000	534000000	257000000	97900000	0	4564400	1895700	0
2.31	TRUE	Empty	POTE ankyrin domain family member E OS=Homo sapiens OX=9606 GN=POTEE PE=2 SV=3	POTEE_HUMAN	POTEE	121 kDa	TRUE	0.075		[]	unknown	3130000000	2130000000	2000000000	2560000000	3630000000	3160000000	2530000000	3650000000
110.2	TRUE	Empty	Heterogeneous nuclear ribonucleoprotein M OS=Rattus norvegicus OX=10116 GN=Hnrnpm PE=1 SV=4	HNRPM_RAT	Hnrnpm	74 kDa	TRUE	0.075		[]	unknown	19300000	31400000	32900000	58300000	9736000	13000000	4504100	29800000
658	TRUE	Empty	Epithelial splicing regulatory protein 2 OS=Mus musculus OX=10090 GN=Esrp2 PE=1 SV=1	ESRP2_MOUSE (+1)	Esrp2	77 kDa		0.075		[]	unknown	0	708700	2127700	3024900	0	0	0	0
71	TRUE	Empty	AP-2 complex subunit sigma OS=Mus musculus OX=10090 GN=Ap2s1 PE=1 SV=1	AP2S1_MOUSE (+4)	Ap2s1	17 kDa		0.076		[]	unknown	36000000	33200000	36700000	35900000	36300000	125000000	106000000	54300000
631	TRUE	Empty	60S ribosomal protein L27 OS=Mus musculus OX=10090 GN=Rpl27 PE=1 SV=2	RL27_MOUSE (+8)	Rpl27	16 kDa		0.076		[]	unknown	0	0	0	0	1714500	6892200	7839300	0
643	TRUE	Empty	Cluster of Eukaryotic translation initiation factor 3 subunit A OS=Mus musculus OX=10090 GN=Eif3a PE=1 SV=5 (EIF3A_MOUSE)	EIF3A_MOUSE [3]	Eif3a	162 kDa	TRUE	0.076		[]	unknown	0	1015500	809330	2341500	0	0	0	0
643.1	TRUE	Empty	Eukaryotic translation initiation factor 3 subunit A OS=Mus musculus OX=10090 GN=Eif3a PE=1 SV=5	EIF3A_MOUSE (+1)	Eif3a	162 kDa	TRUE	0.076		[]	unknown	0	1015500	809330	2341500	0	0	0	0
592	TRUE	Empty	Cluster of Putative RNA-binding protein Luc7-like 2 OS=Mus musculus OX=10090 GN=Luc7l2 PE=1 SV=1 (LC7L2_MOUSE)	LC7L2_MOUSE [4]	Luc7l2	47 kDa	TRUE	0.078		[]	unknown	0	3083300	4440200	1508700	0	0	720340	0
143	TRUE	Empty	Carbonic anhydrase 3 OS=Mus musculus OX=10090 GN=Ca3 PE=1 SV=3	CAH3_MOUSE	Ca3	29 kDa		0.081		[]	unknown	27000000	23100000	6768800	20000000	46600000	40100000	34400000	18400000
565	TRUE	Empty	Heterogeneous nuclear ribonucleoprotein U-like protein 2 OS=Mus musculus OX=10090 GN=Hnrnpul2 PE=1 SV=2	HNRL2_MOUSE	Hnrnpul2	85 kDa		0.082		[]	unknown	0	3074700	2797000	4456600	0	0	0	1726900
787	TRUE	Empty	UDP-glucuronosyltransferase 2A3 OS=Mus musculus OX=10090 GN=Ugt2a3 PE=1 SV=1	UD2A3_MOUSE	Ugt2a3	61 kDa	TRUE	0.083		[]	unknown	0	0	0	0	566290	1475300	2489800	0
1.11	TRUE	Empty	Myosin-9 OS=Homo sapiens OX=9606 GN=MYH9 PE=1 SV=4	MYH9_HUMAN	MYH9	227 kDa	TRUE	0.084		[]	unknown	3460000000	2910000000	3350000000	2770000000	3510000000	4940000000	4470000000	3200000000
260	TRUE	Empty	3-hydroxyanthranilate 3,4-dioxygenase OS=Mus musculus OX=10090 GN=Haao PE=1 SV=1	3HAO_MOUSE	Haao	33 kDa		0.084		[]	unknown	7119800	13700000	8651100	19900000	6582300	3677700	1922600	9587200
187.2	TRUE	Empty	Alpha-centractin OS=Mus musculus OX=10090 GN=Actr1a PE=1 SV=1	ACTZ_MOUSE (+4)	Actr1a	43 kDa	TRUE	0.085		[]	unknown	2079700	2436500	4519000	4057100	7114400	3289200	5948500	11300000
573	TRUE	Empty	Coronin-2B OS=Mus musculus OX=10090 GN=Coro2b PE=1 SV=2	COR2B_MOUSE	Coro2b	55 kDa		0.087		[]	unknown	0	0	0	0	8176100	0	1392500	6920000
673	TRUE	Empty	Ig heavy chain V region B1-8/186-2 OS=Mus musculus OX=10090 GN=Ighv1-72 PE=1 SV=1	HVM07_MOUSE (+2)	Ighv1-72	15 kDa	TRUE	0.087		[]	unknown	0	14800000	8652200	3139500	0	0	0	0
206	TRUE	Empty	Actin-related protein 2/3 complex subunit 1B OS=Mus musculus OX=10090 GN=Arpc1b PE=1 SV=4	ARC1B_MOUSE (+1)	Arpc1b	41 kDa		0.088		[]	unknown	40600000	30500000	21700000	26700000	43300000	38900000	35400000	37300000
299.1	TRUE	Empty	cAMP-dependent protein kinase type II-alpha regulatory subunit OS=Rattus norvegicus OX=10116 GN=Prkar2a PE=1 SV=4	KAP2_RAT	Prkar2a	45 kDa	TRUE	0.088		[]	unknown	2449300	5262800	4161200	8032000	1079400	0	0	5091700
446	TRUE	Empty	Transcriptional activator protein Pur-alpha OS=Mus musculus OX=10090 GN=Pura PE=1 SV=1	PURA_MOUSE (+1)	Pura	35 kDa	TRUE	0.088		[]	unknown	0	8181800	3103700	11200000	0	0	0	1708900
1.1	TRUE	Empty	Myosin-9 OS=Mus musculus OX=10090 GN=Myh9 PE=1 SV=4	MYH9_MOUSE	Myh9	226 kDa	TRUE	0.089		[]	unknown	5120000000	4030000000	4980000000	3970000000	5350000000	7000000000	6590000000	4470000000
6	TRUE	Empty	Cluster of Spectrin alpha chain, erythrocytic 1 OS=Mus musculus OX=10090 GN=Spta1 PE=1 SV=3 (SPTA1_MOUSE)	SPTA1_MOUSE	Spta1	280 kDa	TRUE	0.089		[]	unknown	480000000	378000000	477000000	401000000	483000000	505000000	636000000	480000000
6.1	TRUE	Empty	Spectrin alpha chain, erythrocytic 1 OS=Mus musculus OX=10090 GN=Spta1 PE=1 SV=3	SPTA1_MOUSE	Spta1	280 kDa	TRUE	0.089		[]	unknown	480000000	378000000	477000000	401000000	483000000	505000000	636000000	480000000
373	TRUE	Empty	Protein TFG OS=Homo sapiens OX=9606 GN=TFG PE=1 SV=2	TFG_HUMAN	TFG	43 kDa		0.09		[]	unknown	0	15200000	2556700	8358900	13000000	17200000	9120000	20000000
55	TRUE	Empty	Cluster of Microtubule-actin cross-linking factor 1 OS=Mus musculus OX=10090 GN=Macf1 PE=1 SV=2 (MACF1_MOUSE)	MACF1_MOUSE [2]	Macf1	832 kDa	TRUE	0.091		[]	unknown	18000000	8064300	16100000	14000000	38500000	13100000	20600000	37600000
313	TRUE	Empty	Catechol O-methyltransferase OS=Mus musculus OX=10090 GN=Comt PE=1 SV=2	COMT_MOUSE	Comt	29 kDa		0.091		[]	unknown	1054000	2689800	592110	994870	1581800	5015500	3204300	2476200
358.2	TRUE	Empty	Heterogeneous nuclear ribonucleoprotein R OS=Homo sapiens OX=9606 GN=HNRNPR PE=1 SV=1	HNRPR_HUMAN	HNRNPR	71 kDa	TRUE	0.091		[]	unknown	0	2124000	4147400	3144500	0	0	0	1599000
659	TRUE	Empty	Ig kappa chain V19-17 OS=Mus musculus OX=10090 GN=Igk-V19-17 PE=1 SV=1	KV5A1_MOUSE	Igk-V19-17	16 kDa	TRUE	0.091		[]	unknown	0	30700000	23400000	78300000	0	0	0	0
248	TRUE	Empty	Cluster of Hemoglobin subunit alpha OS=Mus musculus OX=10090 GN=Hba PE=1 SV=2 (HBA_MOUSE)	HBA_MOUSE [5]	Hba	15 kDa	TRUE	0.092		[]	unknown	17600000	11300000	4696000	4457000	26100000	32100000	42000000	5138200
55.1	TRUE	Empty	Microtubule-actin cross-linking factor 1 OS=Mus musculus OX=10090 GN=Macf1 PE=1 SV=2	MACF1_MOUSE	Macf1	832 kDa	TRUE	0.093		[]	unknown	17900000	7970300	15900000	13500000	36700000	13100000	19700000	36600000
283.1	TRUE	Empty	Plastin-2 OS=Mus musculus OX=10090 GN=Lcp1 PE=1 SV=4	PLSL_MOUSE	Lcp1	70 kDa	TRUE	0.093		[]	unknown	14900000	8111200	6436000	4903400	11700000	16900000	26300000	11900000
480	TRUE	Empty	MAPK regulated corepressor interacting protein 2 OS=Mus musculus OX=10090 GN=Mcrip2 PE=1 SV=1	MCRI2_MOUSE	Mcrip2	18 kDa		0.093		[]	unknown	0	5991000	12000000	2632300	0	0	0	0
23.1	TRUE	Empty	Heat shock cognate 71 kDa protein OS=Ictalurus punctatus OX=7998 GN=hsc70 PE=2 SV=1	HSP7C_ICTPU	hsc70	71 kDa	TRUE	0.095		[]	unknown	61300000	64600000	67900000	75200000	61000000	50100000	58800000	64900000
164	TRUE	Empty	Cluster of 3-ketoacyl-CoA thiolase B, peroxisomal OS=Mus musculus OX=10090 GN=Acaa1b PE=1 SV=1 (THIKB_MOUSE)	THIKB_MOUSE [2]	Acaa1b	44 kDa	TRUE	0.095		[]	unknown	10000000	21400000	17900000	20800000	11100000	5836100	10000000	16200000
129	TRUE	Empty	Elongation factor Tu, mitochondrial OS=Mus musculus OX=10090 GN=Tufm PE=1 SV=1	EFTU_MOUSE	Tufm	50 kDa		0.096		[]	unknown	21800000	43800000	56100000	52500000	27300000	17500000	22400000	37600000
299	TRUE	Empty	Cluster of cAMP-dependent protein kinase type II-alpha regulatory subunit OS=Mus musculus OX=10090 GN=Prkar2a PE=1 SV=2 (KAP2_MOUSE)	KAP2_MOUSE [2]	Prkar2a	45 kDa	TRUE	0.096		[]	unknown	2449300	5262800	4161200	9446100	1079400	0	0	5091700
378	TRUE	Empty	Dihydrolipoyllysine-residue acetyltransferase component of pyruvate dehydrogenase complex, mitochondrial OS=Mus musculus OX=10090 GN=Dlat PE=1 SV=2	ODP2_MOUSE	Dlat	68 kDa		0.099		[]	unknown	9040200	11400000	8182000	0	4372400	1891500	0	1755200
151.3	TRUE	Empty	Glutathione S-transferase Mu 3 OS=Mus musculus OX=10090 GN=Gstm3 PE=1 SV=2	GSTM3_MOUSE	Gstm3	26 kDa	TRUE	0.1		[]	unknown	0	0	0	0	3757700	9338300	0	2213200
164.1	TRUE	Empty	3-ketoacyl-CoA thiolase B, peroxisomal OS=Mus musculus OX=10090 GN=Acaa1b PE=1 SV=1	THIKB_MOUSE	Acaa1b	44 kDa	TRUE	0.1		[]	unknown	10000000	17800000	17600000	20200000	11100000	4094500	10000000	15400000
201.2	TRUE	Empty	Polypyrimidine tract-binding protein 1 OS=Rattus norvegicus OX=10116 GN=Ptbp1 PE=1 SV=1	PTBP1_RAT	Ptbp1	59 kDa	TRUE	0.1		[]	unknown	1980500	12100000	7566500	21000000	1227700	1250700	0	6861500
357	TRUE	Empty	Cluster of Cingulin-like protein 1 OS=Mus musculus OX=10090 GN=Cgnl1 PE=1 SV=2 (CGNL1_MOUSE)	CGNL1_MOUSE [2]	Cgnl1	148 kDa	TRUE	0.1		[]	unknown	0	0	3269100	1713100	3247400	1636400	4648800	3140200
387	TRUE	Empty	Calcium-binding mitochondrial carrier protein Aralar2 OS=Mus musculus OX=10090 GN=Slc25a13 PE=1 SV=1	CMC2_MOUSE	Slc25a13	74 kDa		0.1		[]	unknown	3465300	3841500	1501700	2615100	2963600	0	0	1605200
552	TRUE	Empty	ERBB receptor feedback inhibitor 1 OS=Mus musculus OX=10090 GN=Errfi1 PE=1 SV=1	ERRFI_MOUSE	Errfi1	50 kDa		0.1		[]	unknown	0	0	0	2143900	3380900	0	3992700	2758500
603	TRUE	Empty	Peroxisomal sarcosine oxidase OS=Mus musculus OX=10090 GN=Pipox PE=1 SV=1	SOX_MOUSE	Pipox	44 kDa		0.1		[]	unknown	0	3049200	2663700	4339900	0	0	0	2053900
1.19	TRUE	Empty	Myosin-9 OS=Rattus norvegicus OX=10116 GN=Myh9 PE=1 SV=3	MYH9_RAT	Myh9	226 kDa	TRUE	0.11		[]	unknown	4340000000	3430000000	4330000000	3450000000	4570000000	5740000000	5740000000	3700000000
4.3	TRUE	Empty	Spectrin alpha chain, non-erythrocytic 1 OS=Homo sapiens OX=9606 GN=SPTAN1 PE=1 SV=3	SPTN1_HUMAN	SPTAN1	285 kDa	TRUE	0.11		[]	unknown	1110000000	623000000	855000000	745000000	1080000000	1000000000	1130000000	943000000
68	TRUE	Empty	Actin-related protein 2 OS=Mus musculus OX=10090 GN=Actr2 PE=1 SV=1	ARP2_MOUSE (+6)	Actr2	45 kDa		0.11		[]	unknown	60200000	66500000	59100000	77800000	84900000	83400000	78100000	64900000
201	TRUE	Empty	Cluster of Polypyrimidine tract-binding protein 1 OS=Mus musculus OX=10090 GN=Ptbp1 PE=1 SV=2 (PTBP1_MOUSE)	PTBP1_MOUSE [6]	Ptbp1	56 kDa	TRUE	0.11		[]	unknown	2619900	14300000	8251300	25500000	1227700	1832300	710050	7633600
201.3	TRUE	Empty	Polypyrimidine tract-binding protein 1 OS=Homo sapiens OX=9606 GN=PTBP1 PE=1 SV=1	PTBP1_HUMAN	PTBP1	57 kDa	TRUE	0.11		[]	unknown	1476100	8532200	3496800	8335400	577220	556850	0	5032900
213	TRUE	Empty	Peroxiredoxin-6 OS=Mus musculus OX=10090 GN=Prdx6 PE=1 SV=3	PRDX6_MOUSE	Prdx6	25 kDa		0.11		[]	unknown	6353600	12700000	4045400	5862800	9890200	19500000	11600000	10200000
289	TRUE	Empty	Casein kinase II subunit alpha OS=Mus musculus OX=10090 GN=Csnk2a1 PE=1 SV=2	CSK21_MOUSE (+3)	Csnk2a1	45 kDa		0.11		[]	unknown	1956300	4428800	1553700	3656200	11400000	4712200	3141000	6788200
442	TRUE	Empty	Probable ATP-dependent RNA helicase DDX17 OS=Mus musculus OX=10090 GN=Ddx17 PE=1 SV=1	DDX17_MOUSE (+1)	Ddx17	72 kDa	TRUE	0.11		[]	unknown	9980600	23900000	17300000	32100000	6837000	10400000	1551000	19600000
2.9	TRUE	Empty	Putative beta-actin-like protein 3 OS=Homo sapiens OX=9606 GN=POTEKP PE=5 SV=1	ACTBM_HUMAN	POTEKP	42 kDa	TRUE	0.12		[]	unknown	2290000000	934000000	992000000	1580000000	2010000000	2180000000	2010000000	1890000000
4	TRUE	Empty	Cluster of Spectrin alpha chain, non-erythrocytic 1 OS=Mus musculus OX=10090 GN=Sptan1 PE=1 SV=4 (SPTN1_MOUSE)	SPTN1_MOUSE [4]	Sptan1	285 kDa	TRUE	0.12		[]	unknown	1410000000	831000000	1080000000	927000000	1400000000	1200000000	1440000000	1200000000
8	TRUE	Empty	Spectrin beta chain, non-erythrocytic 1 OS=Mus musculus OX=10090 GN=Sptbn1 PE=1 SV=2	SPTB2_MOUSE	Sptbn1	274 kDa	TRUE	0.12		[]	unknown	623000000	356000000	485000000	392000000	654000000	477000000	751000000	571000000
14.2	TRUE	Empty	AP-2 complex subunit alpha-1 OS=Mus musculus OX=10090 GN=Ap2a1 PE=1 SV=1	AP2A1_MOUSE	Ap2a1	108 kDa	TRUE	0.12		[]	unknown	154000000	153000000	242000000	227000000	191000000	266000000	331000000	255000000
23.1	TRUE	Empty	Heat shock cognate 71 kDa protein OS=Mus musculus OX=10090 GN=Hspa8 PE=1 SV=1	HSP7C_MOUSE (+4)	Hspa8	71 kDa	TRUE	0.12		[]	unknown	144000000	166000000	145000000	150000000	127000000	120000000	90800000	159000000
38.7	TRUE	Empty	Lamin-B2 OS=Gallus gallus OX=9031 GN=LMNB2 PE=2 SV=1	LMNB2_CHICK	LMNB2	68 kDa	TRUE	0.12		[]	unknown	3466500	4242300	9619700	10300000	3992300	0	0	6502800
53	TRUE	Empty	Cluster of Leucine-rich repeat flightless-interacting protein 1 OS=Mus musculus OX=10090 GN=Lrrfip1 PE=1 SV=2 (LRRF1_MOUSE)	LRRF1_MOUSE [4]	Lrrfip1	79 kDa	TRUE	0.12		[]	unknown	60300000	40200000	46600000	30400000	63500000	64400000	100000000	45100000
62.2	TRUE	Empty	AP-1 complex subunit beta-1 OS=Rattus norvegicus OX=10116 GN=Ap1b1 PE=1 SV=1	AP1B1_RAT	Ap1b1	105 kDa	TRUE	0.12		[]	unknown	96300000	87100000	139000000	80500000	92000000	190000000	230000000	131000000
65.1	TRUE	Empty	Catenin alpha-1 OS=Mus musculus OX=10090 GN=Ctnna1 PE=1 SV=1	CTNA1_MOUSE	Ctnna1	100 kDa	TRUE	0.12		[]	unknown	45000000	27600000	38100000	25200000	39800000	36000000	56100000	51500000
103	TRUE	Empty	Cluster of F-BAR domain only protein 2 OS=Mus musculus OX=10090 GN=Fcho2 PE=1 SV=1 (FCHO2_MOUSE)	FCHO2_MOUSE [2]	Fcho2	89 kDa	TRUE	0.12		[]	unknown	18100000	23100000	21400000	28400000	29600000	21300000	31100000	37500000
103.1	TRUE	Empty	F-BAR domain only protein 2 OS=Mus musculus OX=10090 GN=Fcho2 PE=1 SV=1	FCHO2_MOUSE	Fcho2	89 kDa	TRUE	0.12		[]	unknown	18100000	23100000	21400000	28400000	29600000	21300000	31100000	37100000
227	TRUE	Empty	A-kinase anchor protein 2 OS=Mus musculus OX=10090 GN=Akap2 PE=1 SV=3	AKAP2_MOUSE	Akap2	99 kDa		0.12		[]	unknown	8940300	2081600	5398300	3189700	14000000	5800600	13800000	5916700
238	TRUE	Empty	Argininosuccinate lyase OS=Mus musculus OX=10090 GN=Asl PE=1 SV=1	ARLY_MOUSE	Asl	52 kDa		0.12		[]	unknown	3448800	7883400	0	0	11900000	23800000	7609000	2755400
275.2	TRUE	Empty	Cytochrome P450 2C50 OS=Mus musculus OX=10090 GN=Cyp2c50 PE=1 SV=2	CY250_MOUSE	Cyp2c50	56 kDa	TRUE	0.12		[]	unknown	3208900	5808000	2260500	1822100	4844600	10300000	5062100	4710700
350	TRUE	Empty	Cluster of Single-stranded DNA-binding protein, mitochondrial OS=Mus musculus OX=10090 GN=Ssbp1 PE=1 SV=1 (SSBP_MOUSE)	SSBP_MOUSE [3]	Ssbp1	17 kDa	TRUE	0.12		[]	unknown	2655500	9487900	3844200	4913400	1444400	4802600	0	1487700
357.1	TRUE	Empty	Cingulin-like protein 1 OS=Mus musculus OX=10090 GN=Cgnl1 PE=1 SV=2	CGNL1_MOUSE	Cgnl1	148 kDa	TRUE	0.12		[]	unknown	0	0	3269100	1713100	3247400	1636400	3368300	3140200
357.2	TRUE	Empty	Cingulin-like protein 1 OS=Homo sapiens OX=9606 GN=CGNL1 PE=1 SV=2	CGNL1_HUMAN	CGNL1	149 kDa	TRUE	0.12		[]	unknown	0	0	1814400	0	2201700	0	3289300	2269700
420	TRUE	Empty	Cluster of Importin subunit beta-1 OS=Mus musculus OX=10090 GN=Kpnb1 PE=1 SV=2 (IMB1_MOUSE)	IMB1_MOUSE [4]	Kpnb1	97 kDa	TRUE	0.12		[]	unknown	0	0	0	2030000	540920	1835500	3709900	1942400
420.1	TRUE	Empty	Importin subunit beta-1 OS=Mus musculus OX=10090 GN=Kpnb1 PE=1 SV=2	IMB1_MOUSE (+2)	Kpnb1	97 kDa	TRUE	0.12		[]	unknown	0	0	0	2030000	540920	1835500	3709900	1942400
421.2	TRUE	Empty	Serine/threonine-protein phosphatase PP1-alpha catalytic subunit OS=Bos taurus OX=9913 GN=PPP1CA PE=2 SV=1	PP1A_BOVIN (+4)	PPP1CA	38 kDa	TRUE	0.12		[]	unknown	0	0	0	2507500	2190800	6717200	8177900	0
533	TRUE	Empty	Cytochrome c oxidase subunit NDUFA4 OS=Mus musculus OX=10090 GN=Ndufa4 PE=1 SV=2	NDUA4_MOUSE	Ndufa4	9 kDa		0.12		[]	unknown	7773700	5103800	7093400	6383400	0	4805900	6449800	4336400
2.67	TRUE	Empty	POTE ankyrin domain family member J OS=Homo sapiens OX=9606 GN=POTEJ PE=3 SV=1	POTEJ_HUMAN	POTEJ	117 kDa	TRUE	0.13		[]	unknown	789000000	900000000	741000000	797000000	1000000000	1090000000	731000000	1450000000
4.1	TRUE	Empty	Spectrin alpha chain, non-erythrocytic 1 OS=Mus musculus OX=10090 GN=Sptan1 PE=1 SV=4	SPTN1_MOUSE	Sptan1	285 kDa	TRUE	0.13		[]	unknown	1400000000	824000000	1070000000	921000000	1390000000	1200000000	1430000000	1200000000
74.7	TRUE	Empty	ATP synthase subunit alpha OS=Mycoplasma mycoides subsp. mycoides SC (strain PG1) OX=272632 GN=atpA PE=3 SV=1	ATPA_MYCMS	atpA	58 kDa	TRUE	0.13		[]	unknown	5497600	9271700	5311400	6611700	5653700	6693600	0	0
223	TRUE	Empty	Inositol 1,4,5-trisphosphate receptor type 1 OS=Mus musculus OX=10090 GN=Itpr1 PE=1 SV=2	ITPR1_MOUSE (+1)	Itpr1	313 kDa	TRUE	0.13		[]	unknown	5611300	3922900	4636900	6978500	7397300	4460600	10000000	13000000
248.1	TRUE	Empty	Hemoglobin subunit alpha OS=Spalax ehrenbergi OX=30637 GN=HBA PE=1 SV=1	HBA_SPAEH	HBA	15 kDa	TRUE	0.13		[]	unknown	13600000	10000000	3623400	3831600	17900000	30600000	23700000	3354400
275	TRUE	Empty	Cluster of Cytochrome P450 2C54 OS=Mus musculus OX=10090 GN=Cyp2c54 PE=1 SV=1 (CP254_MOUSE)	CP254_MOUSE [3]	Cyp2c54	56 kDa	TRUE	0.13		[]	unknown	3364400	6027400	2466200	2060700	6156700	14300000	5386700	4984300
364	TRUE	Empty	Glutathione peroxidase 1 OS=Mus musculus OX=10090 GN=Gpx1 PE=1 SV=2	GPX1_MOUSE	Gpx1	22 kDa		0.13		[]	unknown	6637400	11300000	0	4611700	1880700	1170500	1074500	1924300
419	TRUE	Empty	Chaperone protein DnaK OS=Mycoplasma pulmonis (strain UAB CTIP) OX=272635 GN=dnaK PE=3 SV=1	DNAK_MYCPU	dnaK	66 kDa		0.13		[]	unknown	27500000	0	21900000	29800000	7605000	0	0	16300000
424	TRUE	Empty	ATP synthase F(0) complex subunit B1, mitochondrial OS=Mus musculus OX=10090 GN=Atp5f1 PE=1 SV=1	AT5F1_MOUSE	Atp5f1	29 kDa		0.13		[]	unknown	2677700	2192800	0	0	2479100	12600000	5482300	1952400
435	TRUE	Empty	T-complex protein 1 subunit epsilon OS=Mus musculus OX=10090 GN=Cct5 PE=1 SV=1	TCPE_MOUSE	Cct5	60 kDa		0.13		[]	unknown	400860	702350	0	780320	0	6689300	2701500	2408900
555	TRUE	Empty	Prohibitin-2 OS=Mus musculus OX=10090 GN=Phb2 PE=1 SV=1	PHB2_MOUSE (+2)	Phb2	33 kDa		0.13		[]	unknown	1714600	0	0	0	2273400	4623100	0	2021500
563	TRUE	Empty	Vesicle transport through interaction with t-SNAREs homolog 1B OS=Mus musculus OX=10090 GN=Vti1b PE=1 SV=1	VTI1B_MOUSE	Vti1b	27 kDa		0.13		[]	unknown	0	0	0	0	0	9018000	9951800	0
572	TRUE	Empty	Annexin A6 OS=Mus musculus OX=10090 GN=Anxa6 PE=1 SV=3	ANXA6_MOUSE	Anxa6	76 kDa		0.13		[]	unknown	0	0	0	0	1102600	4243000	1090900	0
591	TRUE	Empty	Actin OS=Leishmania major OX=5664 PE=3 SV=1	ACT_LEIMA		42 kDa	TRUE	0.13		[]	unknown	0	0	0	0	12800000	0	0	14000000
638	TRUE	Empty	Erythrocyte band 7 integral membrane protein OS=Mus musculus OX=10090 GN=Stom PE=1 SV=3	STOM_MOUSE	Stom	31 kDa		0.13		[]	unknown	0	0	1458200	1400000	0	0	0	0
651	TRUE	Empty	Unconventional myosin-Ia OS=Mus musculus OX=10090 GN=Myo1a PE=2 SV=2	MYO1A_MOUSE	Myo1a	119 kDa	TRUE	0.13		[]	unknown	12400000	12600000	18900000	15200000	13000000	19800000	23200000	26800000
671	TRUE	Empty	Deoxynucleoside triphosphate triphosphohydrolase SAMHD1 OS=Mus musculus OX=10090 GN=Samhd1 PE=1 SV=2	SAMH1_MOUSE	Samhd1	73 kDa	TRUE	0.13		[]	unknown	0	0	0	0	0	1281200	1316600	0
695	TRUE	Empty	Heterogeneous nuclear ribonucleoprotein U-like protein 1 OS=Mus musculus OX=10090 GN=Hnrnpul1 PE=1 SV=1	HNRL1_MOUSE	Hnrnpul1	96 kDa		0.13		[]	unknown	0	2397800	0	2195600	0	0	0	0
806	TRUE	Empty	Ras-related protein Rab-1B OS=Mus musculus OX=10090 GN=Rab1b PE=1 SV=1	RAB1B_MOUSE (+6)	Rab1b	22 kDa	TRUE	0.13		[]	unknown	0	0	0	0	1185500	1152200	0	0
813	TRUE	Empty	Cluster of Serine/arginine-rich splicing factor 3 OS=Mus musculus OX=10090 GN=Srsf3 PE=1 SV=1 (SRSF3_MOUSE)	SRSF3_MOUSE [6]	Srsf3	19 kDa	TRUE	0.13		[]	unknown	0	6164700	0	6763800	0	0	0	0
813.1	TRUE	Empty	Serine/arginine-rich splicing factor 3 OS=Mus musculus OX=10090 GN=Srsf3 PE=1 SV=1	SRSF3_MOUSE (+2)	Srsf3	19 kDa	TRUE	0.13		[]	unknown	0	6164700	0	6284400	0	0	0	0
862	TRUE	Empty	Cleavage and polyadenylation specificity factor subunit 1 OS=Mus musculus OX=10090 GN=Cpsf1 PE=1 SV=1	CPSF1_MOUSE	Cpsf1	161 kDa		0.13		[]	unknown	0	824910	0	885670	0	0	0	0
1.22	TRUE	Empty	Myosin heavy chain, non-muscle OS=Drosophila melanogaster OX=7227 GN=zip PE=1 SV=2	MYSN_DROME	zip	237 kDa	TRUE	0.14		[]	unknown	16500000	122000000	23300000	78000000	95600000	68400000	178000000	129000000
2.6	TRUE	Empty	Beta-actin-like protein 2 OS=Mus musculus OX=10090 GN=Actbl2 PE=1 SV=1	ACTBL_MOUSE	Actbl2	42 kDa	TRUE	0.14		[]	unknown	3370000000	2050000000	2620000000	3540000000	4790000000	2950000000	3170000000	4680000000
27	TRUE	Empty	Cluster of Argininosuccinate synthase OS=Mus musculus OX=10090 GN=Ass1 PE=1 SV=1 (ASSY_MOUSE)	ASSY_MOUSE [4]	Ass1	47 kDa	TRUE	0.14		[]	unknown	143000000	179000000	195000000	190000000	168000000	119000000	105000000	174000000
58.2	TRUE	Empty	Heat shock protein 60A OS=Drosophila melanogaster OX=7227 GN=Hsp60A PE=1 SV=3	CH60A_DROME	Hsp60A	61 kDa	TRUE	0.14		[]	unknown	0	0	0	0	10500000	8894200	0	0
62	TRUE	Empty	Cluster of AP-1 complex subunit beta-1 OS=Mus musculus OX=10090 GN=Ap1b1 PE=1 SV=2 (AP1B1_MOUSE)	AP1B1_MOUSE [2]	Ap1b1	104 kDa	TRUE	0.14		[]	unknown	108000000	108000000	157000000	110000000	107000000	214000000	264000000	150000000
62.1	TRUE	Empty	AP-1 complex subunit beta-1 OS=Mus musculus OX=10090 GN=Ap1b1 PE=1 SV=2	AP1B1_MOUSE	Ap1b1	104 kDa	TRUE	0.14		[]	unknown	108000000	108000000	157000000	110000000	107000000	214000000	264000000	150000000
65	TRUE	Empty	Cluster of Catenin alpha-1 OS=Mus musculus OX=10090 GN=Ctnna1 PE=1 SV=1 (CTNA1_MOUSE)	CTNA1_MOUSE [5]	Ctnna1	100 kDa	TRUE	0.14		[]	unknown	47800000	29500000	40800000	30800000	42000000	38200000	58100000	54200000
111	TRUE	Empty	Catenin beta-1 OS=Mus musculus OX=10090 GN=Ctnnb1 PE=1 SV=1	CTNB1_MOUSE (+1)	Ctnnb1	85 kDa	TRUE	0.14		[]	unknown	19500000	13900000	33000000	23000000	30400000	28700000	43500000	25300000
188.3	TRUE	Empty	Heat shock protein 83 OS=Trypanosoma brucei brucei OX=5702 GN=HSP83 PE=1 SV=1	HSP83_TRYBB	HSP83	81 kDa	TRUE	0.14		[]	unknown	0	0	0	0	0	5734800	4456600	0
188.6	TRUE	Empty	Heat shock protein 90 OS=Caenorhabditis elegans OX=6239 GN=daf-21 PE=1 SV=1	HSP90_CAEEL	daf-21	80 kDa	TRUE	0.14		[]	unknown	0	0	0	0	0	5734800	4456600	0
201.1	TRUE	Empty	Polypyrimidine tract-binding protein 1 OS=Mus musculus OX=10090 GN=Ptbp1 PE=1 SV=2	PTBP1_MOUSE	Ptbp1	56 kDa	TRUE	0.14		[]	unknown	2367000	12800000	4990700	16000000	1227700	1832300	710050	7633600
272.2	TRUE	Empty	Hemoglobin subunit beta OS=Spermophilus beecheyi OX=34862 PE=1 SV=1	HBB_SPEBE		16 kDa	TRUE	0.14		[]	unknown	4568900	4178200	0	2563600	4258100	8189700	12400000	2846700
327.2	TRUE	Empty	Complement C4-A OS=Homo sapiens OX=9606 GN=C4A PE=1 SV=2	CO4A_HUMAN	C4A	193 kDa	TRUE	0.14		[]	unknown	0	6328900	0	7618400	0	0	0	0
421.1	TRUE	Empty	Serine/threonine-protein phosphatase PP1-gamma catalytic subunit OS=Mus musculus OX=10090 GN=Ppp1cc PE=1 SV=1	PP1G_MOUSE (+3)	Ppp1cc	37 kDa	TRUE	0.14		[]	unknown	1122200	0	1560600	0	2839900	4782100	11200000	0
427	TRUE	Empty	Chromosome transmission fidelity protein 8 homolog isoform 2 OS=Mus musculus OX=10090 GN=Chtf8 PE=1 SV=1	CTF8A_MOUSE	Chtf8	52 kDa		0.14		[]	unknown	2301000	5066600	0	0	0	7668800	11800000	6248900
489	TRUE	Empty	Cluster of ATPase family AAA domain-containing protein 3 OS=Mus musculus OX=10090 GN=Atad3 PE=1 SV=1 (ATAD3_MOUSE)	ATAD3_MOUSE	Atad3	67 kDa	TRUE	0.14		[]	unknown	0	375470	855490	763850	1214600	1213600	4715600	996070
489.1	TRUE	Empty	ATPase family AAA domain-containing protein 3 OS=Mus musculus OX=10090 GN=Atad3 PE=1 SV=1	ATAD3_MOUSE	Atad3	67 kDa	TRUE	0.14		[]	unknown	0	375470	855490	763850	1214600	1213600	4715600	996070
585	TRUE	Empty	Heat shock protein beta-8 OS=Mus musculus OX=10090 GN=Hspb8 PE=1 SV=1	HSPB8_MOUSE (+1)	Hspb8	22 kDa		0.14		[]	unknown	0	0	0	0	1768300	0	0	2243500
643.2	TRUE	Empty	Eukaryotic translation initiation factor 3 subunit A OS=Danio rerio OX=7955 GN=eif3a PE=2 SV=1	EIF3A_DANRE	eif3a	151 kDa	TRUE	0.14		[]	unknown	0	1015500	0	1270300	0	0	0	0
677	TRUE	Empty	Far upstream element-binding protein 2 OS=Mus musculus OX=10090 GN=Khsrp PE=1 SV=2	FUBP2_MOUSE (+1)	Khsrp	77 kDa		0.14		[]	unknown	0	1544600	0	2087300	0	0	0	0
688	TRUE	Empty	Cytospin-A OS=Mus musculus OX=10090 GN=Specc1l PE=1 SV=1	CYTSA_MOUSE (+1)	Specc1l	124 kDa		0.14		[]	unknown	0	0	0	0	3475200	2687100	0	0
705	TRUE	Empty	Ig heavy chain V-A1 region BS-5 OS=Oryctolagus cuniculus OX=9986 PE=1 SV=1	HV1A_RABIT		12 kDa		0.14		[]	unknown	0	29200000	41000000	0	0	0	0	0
725	TRUE	Empty	26S proteasome regulatory subunit 8 OS=Mus musculus OX=10090 GN=Psmc5 PE=1 SV=1	PRS8_MOUSE (+5)	Psmc5	46 kDa		0.14		[]	unknown	0	0	0	0	0	1401000	1052100	0
726	TRUE	Empty	Serine/arginine repetitive matrix protein 2 OS=Mus musculus OX=10090 GN=Srrm2 PE=1 SV=3	SRRM2_MOUSE	Srrm2	295 kDa		0.14		[]	unknown	4993900	0	4113000	0	0	0	0	0
729	TRUE	Empty	NLR family member X1 OS=Mus musculus OX=10090 GN=Nlrx1 PE=1 SV=1	NLRX1_MOUSE (+1)	Nlrx1	108 kDa		0.14		[]	unknown	0	0	2916200	2077300	0	0	0	0
783	TRUE	Empty	Nidogen-2 OS=Mus musculus OX=10090 GN=Nid2 PE=1 SV=2	NID2_MOUSE	Nid2	154 kDa		0.14		[]	unknown	0	0	1499600	1886400	0	0	0	0
792	TRUE	Empty	Adaptin ear-binding coat-associated protein 1 OS=Rattus norvegicus OX=10116 GN=Necap1 PE=1 SV=1	NECP1_RAT	Necap1	30 kDa		0.14		[]	unknown	0	0	4014600	2977400	0	0	0	0
801	TRUE	Empty	Ig kappa chain V region 3315 OS=Oryctolagus cuniculus OX=9986 PE=1 SV=1	KV02_RABIT		12 kDa		0.14		[]	unknown	0	12400000	0	10900000	0	0	0	0
826	TRUE	Empty	Aspartyl aminopeptidase OS=Mus musculus OX=10090 GN=Dnpep PE=1 SV=2	DNPEP_MOUSE	Dnpep	52 kDa		0.14		[]	unknown	0	0	0	0	678710	0	0	778750
840	TRUE	Empty	Protein transport protein Sec24C OS=Homo sapiens OX=9606 GN=SEC24C PE=1 SV=3	SC24C_HUMAN	SEC24C	118 kDa		0.14		[]	unknown	0	0	0	0	635260	0	0	876700
870	TRUE	Empty	SAFB-like transcription modulator OS=Mus musculus OX=10090 GN=Sltm PE=1 SV=1	SLTM_MOUSE	Sltm	117 kDa	TRUE	0.14		[]	unknown	0	0	1067300	1265100	0	0	0	0
889	TRUE	Empty	Ig lambda-3 chain C region OS=Mus musculus OX=10090 GN=Iglc3 PE=1 SV=1	LAC3_MOUSE	Iglc3	11 kDa	TRUE	0.14		[]	unknown	0	9980200	0	8015200	0	0	0	0
3.3	TRUE	Empty	Probable clathrin heavy chain 1 OS=Caenorhabditis elegans OX=6239 GN=chc-1 PE=1 SV=1	CLH_CAEEL	chc-1	192 kDa	TRUE	0.15		[]	unknown	95200000	85700000	126000000	148000000	97200000	144000000	204000000	213000000
27.1	TRUE	Empty	Argininosuccinate synthase OS=Mus musculus OX=10090 GN=Ass1 PE=1 SV=1	ASSY_MOUSE	Ass1	47 kDa	TRUE	0.15		[]	unknown	141000000	178000000	194000000	190000000	168000000	117000000	104000000	174000000
38.4	TRUE	Empty	Lamin-L(II) OS=Xenopus laevis OX=8355 PE=2 SV=1	LAML2_XENLA		71 kDa	TRUE	0.15		[]	unknown	6798700	9975400	6969000	6588700	5820400	0	8064500	3897400
126	TRUE	Empty	Cluster of Tubulin alpha-4A chain OS=Mus musculus OX=10090 GN=Tuba4a PE=1 SV=1 (TBA4A_MOUSE)	TBA4A_MOUSE [24]	Tuba4a	50 kDa	TRUE	0.15		[]	unknown	26900000	38200000	22500000	26400000	29300000	17000000	19000000	19800000
172	TRUE	Empty	Protein numb homolog OS=Mus musculus OX=10090 GN=Numb PE=1 SV=1	NUMB_MOUSE	Numb	71 kDa		0.15		[]	unknown	21700000	18300000	14300000	41200000	28600000	31300000	41500000	37900000
222	TRUE	Empty	Dematin OS=Mus musculus OX=10090 GN=Dmtn PE=1 SV=1	DEMA_MOUSE	Dmtn	45 kDa	TRUE	0.15		[]	unknown	10500000	10800000	8694900	7918100	14600000	17100000	33900000	8547800
269	TRUE	Empty	Cytochrome P450 2A12 OS=Mus musculus OX=10090 GN=Cyp2a12 PE=1 SV=2	CP2AC_MOUSE	Cyp2a12	56 kDa	TRUE	0.15		[]	unknown	949730	3662300	695590	0	2097100	8552200	5982200	1108000
294.2	TRUE	Empty	Ig kappa chain V-III region PC 6308 OS=Mus musculus OX=10090 PE=1 SV=1	KV3AF_MOUSE		12 kDa	TRUE	0.15		[]	unknown	32200000	30500000	0	140000000	0	0	0	0
401	TRUE	Empty	Hydroxymethylglutaryl-CoA lyase, mitochondrial OS=Mus musculus OX=10090 GN=Hmgcl PE=1 SV=2	HMGCL_MOUSE	Hmgcl	34 kDa		0.15		[]	unknown	3976800	4051500	0	1329500	1003400	413490	0	1163500
421	TRUE	Empty	Cluster of Serine/threonine-protein phosphatase PP1-gamma catalytic subunit OS=Mus musculus OX=10090 GN=Ppp1cc PE=1 SV=1 (PP1G_MOUSE)	PP1G_MOUSE [9]	Ppp1cc	37 kDa	TRUE	0.15		[]	unknown	1122200	0	1560600	2507500	2839900	8090100	11200000	0
534	TRUE	Empty	Cluster of Coatomer subunit epsilon OS=Mus musculus OX=10090 GN=Cope PE=1 SV=3 (COPE_MOUSE)	COPE_MOUSE [2]	Cope	35 kDa	TRUE	0.15		[]	unknown	0	0	0	0	0	4687400	7622100	0
534.1	TRUE	Empty	Coatomer subunit epsilon OS=Mus musculus OX=10090 GN=Cope PE=1 SV=3	COPE_MOUSE	Cope	35 kDa	TRUE	0.15		[]	unknown	0	0	0	0	0	4687400	7622100	0
624	TRUE	Empty	U1 small nuclear ribonucleoprotein A OS=Mus musculus OX=10090 GN=Snrpa PE=1 SV=3	SNRPA_MOUSE	Snrpa	32 kDa		0.15		[]	unknown	0	7640800	0	4528800	0	0	0	0
715	TRUE	Empty	Complement component 1 Q subcomponent-binding protein, mitochondrial OS=Mus musculus OX=10090 GN=C1qbp PE=1 SV=1	C1QBP_MOUSE (+1)	C1qbp	31 kDa		0.15		[]	unknown	0	0	0	0	1835200	0	0	3037600
745	TRUE	Empty	Nucleophosmin OS=Mus musculus OX=10090 GN=Npm1 PE=1 SV=1	NPM_MOUSE (+1)	Npm1	33 kDa		0.15		[]	unknown	0	0	1890900	2851700	0	0	0	0
757	TRUE	Empty	Dihydropyrimidine dehydrogenase [NADP(+)] OS=Mus musculus OX=10090 GN=Dpyd PE=1 SV=1	DPYD_MOUSE	Dpyd	111 kDa		0.15		[]	unknown	0	0	0	0	1783000	0	0	1070800
759	TRUE	Empty	Ig heavy chain V region 441 OS=Mus musculus OX=10090 PE=4 SV=1	HVM36_MOUSE (+3)		13 kDa	TRUE	0.15		[]	unknown	0	6404300	4799700	24500000	0	0	0	0
765	TRUE	Empty	Mitochondrial 2-oxoglutarate/malate carrier protein OS=Mus musculus OX=10090 GN=Slc25a11 PE=1 SV=3	M2OM_MOUSE	Slc25a11	34 kDa		0.15		[]	unknown	0	0	0	0	0	1094200	1849600	0
788	TRUE	Empty	Vigilin OS=Mus musculus OX=10090 GN=Hdlbp PE=1 SV=1	VIGLN_MOUSE (+1)	Hdlbp	142 kDa		0.15		[]	unknown	0	0	1137600	1751500	0	0	0	0
3.2	TRUE	Empty	Clathrin heavy chain OS=Drosophila melanogaster OX=7227 GN=Chc PE=1 SV=1	CLH_DROME	Chc	191 kDa	TRUE	0.16		[]	unknown	72600000	84900000	91000000	127000000	86700000	120000000	189000000	326000000
23	TRUE	Empty	Cluster of Heat shock cognate 71 kDa protein OS=Mus musculus OX=10090 GN=Hspa8 PE=1 SV=1 (HSP7C_MOUSE)	HSP7C_MOUSE [17]	Hspa8	71 kDa	TRUE	0.16		[]	unknown	170000000	186000000	168000000	169000000	155000000	131000000	110000000	187000000
28	TRUE	Empty	Fibronectin OS=Mus musculus OX=10090 GN=Fn1 PE=1 SV=4	FINC_MOUSE	Fn1	273 kDa		0.16		[]	unknown	42200000	117000000	76000000	154000000	49500000	43500000	24700000	89900000
67.6	TRUE	Empty	ATP synthase subunit beta, chloroplastic OS=Aegilops columnaris OX=4493 GN=atpB PE=3 SV=1	ATPB_AEGCO (+31)	atpB	54 kDa	TRUE	0.16		[]	unknown	0	6758600	3563300	0	0	0	0	0
72	TRUE	Empty	Shootin-1 OS=Mus musculus OX=10090 GN=Shtn1 PE=1 SV=1	SHOT1_MOUSE	Shtn1	71 kDa		0.16		[]	unknown	56100000	41500000	52100000	20500000	62800000	70800000	105000000	35600000
82	TRUE	Empty	Cluster of Galectin-9 OS=Mus musculus OX=10090 GN=Lgals9 PE=1 SV=1 (LEG9_MOUSE)	LEG9_MOUSE [2]	Lgals9	40 kDa	TRUE	0.16		[]	unknown	54600000	49800000	40700000	32300000	67100000	63800000	44300000	49300000
82.1	TRUE	Empty	Galectin-9 OS=Mus musculus OX=10090 GN=Lgals9 PE=1 SV=1	LEG9_MOUSE	Lgals9	40 kDa	TRUE	0.16		[]	unknown	54600000	49800000	40700000	32300000	67100000	63800000	44300000	49300000
177	TRUE	Empty	Cluster of Utrophin OS=Homo sapiens OX=9606 GN=UTRN PE=1 SV=2 (UTRO_HUMAN)	UTRO_HUMAN [3]	UTRN	394 kDa	TRUE	0.16		[]	unknown	10800000	0	8261100	1944700	13500000	8798200	15100000	5242900
177.1	TRUE	Empty	Utrophin OS=Homo sapiens OX=9606 GN=UTRN PE=1 SV=2	UTRO_HUMAN	UTRN	394 kDa	TRUE	0.16		[]	unknown	10800000	0	8261200	1944700	13500000	8798200	15100000	5242900
225.4	TRUE	Empty	Dihydrodiol dehydrogenase 3 OS=Bos taurus OX=9913 PE=2 SV=1	DDBX_BOVIN		37 kDa	TRUE	0.16		[]	unknown	0	0	0	0	0	6090300	3450100	0
400	TRUE	Empty	Ferritin heavy chain OS=Mus musculus OX=10090 GN=Fth1 PE=1 SV=2	FRIH_MOUSE	Fth1	21 kDa		0.16		[]	unknown	7406400	0	2736100	0	8329600	11900000	10300000	0
441	TRUE	Empty	Atypical kinase COQ8A, mitochondrial OS=Mus musculus OX=10090 GN=Coq8a PE=1 SV=2	COQ8A_MOUSE	Coq8a	72 kDa		0.16		[]	unknown	0	0	1369800	2785100	2397100	6347500	7379800	0
541	TRUE	Empty	Ig alpha chain C region OS=Mus musculus OX=10090 PE=1 SV=1	IGHA_MOUSE		37 kDa		0.16		[]	unknown	0	0	0	0	3533400	0	12700000	1795000
660	TRUE	Empty	Double-stranded RNA-binding protein Staufen homolog 1 OS=Mus musculus OX=10090 GN=Stau1 PE=1 SV=1	STAU1_MOUSE	Stau1	54 kDa		0.16		[]	unknown	0	1390600	0	2509600	0	0	0	0
698	TRUE	Empty	26S proteasome non-ATPase regulatory subunit 3 OS=Mus musculus OX=10090 GN=Psmd3 PE=1 SV=3	PSMD3_MOUSE (+1)	Psmd3	61 kDa		0.16		[]	unknown	0	0	0	0	576580	1013600	0	0
710	TRUE	Empty	60S ribosomal protein L21 OS=Mus musculus OX=10090 GN=Rpl21 PE=1 SV=3	RL21_MOUSE (+2)	Rpl21	19 kDa		0.16		[]	unknown	1263500	0	2381200	0	0	0	0	0
743	TRUE	Empty	FYVE, RhoGEF and PH domain-containing protein 6 OS=Mus musculus OX=10090 GN=Fgd6 PE=1 SV=2	FGD6_MOUSE	Fgd6	155 kDa		0.16		[]	unknown	0	0	0	0	1084700	0	0	583200
812	TRUE	Empty	Cluster of Guanine nucleotide-binding protein G(I)/G(S)/G(T) subunit beta-1 OS=Mus musculus OX=10090 GN=Gnb1 PE=1 SV=3 (GBB1_MOUSE)	GBB1_MOUSE [17]	Gnb1	37 kDa	TRUE	0.16		[]	unknown	0	0	0	0	0	6015700	3381100	0
812.1	TRUE	Empty	Guanine nucleotide-binding protein G(I)/G(S)/G(T) subunit beta-1 OS=Mus musculus OX=10090 GN=Gnb1 PE=1 SV=3	GBB1_MOUSE (+12)	Gnb1	37 kDa	TRUE	0.16		[]	unknown	0	0	0	0	0	6015700	3381100	0
909	TRUE	Empty	Cytochrome P450 2A5 OS=Mus musculus OX=10090 GN=Cyp2a5 PE=2 SV=1	CP2A5_MOUSE	Cyp2a5	57 kDa	TRUE	0.16		[]	unknown	0	0	0	0	0	3830000	2110500	0
2.38	TRUE	Empty	Actin, alpha skeletal muscle OS=Mus musculus OX=10090 GN=Acta1 PE=1 SV=1	ACTS_MOUSE (+8)	Acta1	42 kDa	TRUE	0.17		[]	unknown	5450000000	7840000000	5290000000	5190000000	7900000000	7120000000	6110000000	7250000000
4.2	TRUE	Empty	Spectrin alpha chain, non-erythrocytic 1 OS=Gallus gallus OX=9031 GN=SPTAN1 PE=1 SV=3	SPTN1_CHICK	SPTAN1	285 kDa	TRUE	0.17		[]	unknown	909000000	501000000	682000000	593000000	865000000	771000000	890000000	749000000
53.2	TRUE	Empty	Leucine-rich repeat flightless-interacting protein 2 OS=Mus musculus OX=10090 GN=Lrrfip2 PE=1 SV=1	LRRF2_MOUSE	Lrrfip2	47 kDa	TRUE	0.17		[]	unknown	33500000	26300000	33100000	18500000	39200000	36500000	78100000	29100000
170	TRUE	Empty	Cytochrome P450 3A11 OS=Mus musculus OX=10090 GN=Cyp3a11 PE=1 SV=1	CP3AB_MOUSE	Cyp3a11	58 kDa		0.17		[]	unknown	10200000	8919000	7634400	7543000	8627400	26600000	32500000	6580600
187.1	TRUE	Empty	Beta-centractin OS=Mus musculus OX=10090 GN=Actr1b PE=1 SV=1	ACTY_MOUSE	Actr1b	42 kDa	TRUE	0.17		[]	unknown	2297300	2876800	4501700	6241400	5520000	5050600	5468900	12800000
232	TRUE	Empty	Flotillin-2 OS=Mus musculus OX=10090 GN=Flot2 PE=1 SV=2	FLOT2_MOUSE (+2)	Flot2	47 kDa		0.17		[]	unknown	16200000	7945900	10300000	5643100	3548600	9461300	6999700	2990700
242.2	TRUE	Empty	Sorbin and SH3 domain-containing protein 2 OS=Sus scrofa OX=9823 GN=SORBS2 PE=1 SV=2	SRBS2_PIG	SORBS2	18 kDa	TRUE	0.17		[]	unknown	0	0	0	0	3712900	0	0	1920500
252	TRUE	Empty	Protein cordon-bleu OS=Mus musculus OX=10090 GN=Cobl PE=1 SV=1	COBL_MOUSE	Cobl	144 kDa		0.17		[]	unknown	4922300	1465900	7024900	0	13300000	9311600	2633400	5690500
264	TRUE	Empty	Heterogeneous nuclear ribonucleoprotein A3 OS=Mus musculus OX=10090 GN=Hnrnpa3 PE=1 SV=1	ROA3_MOUSE (+2)	Hnrnpa3	40 kDa	TRUE	0.17		[]	unknown	6995000	19400000	15000000	35100000	2583500	6911500	9408900	16800000
275.1	TRUE	Empty	Cytochrome P450 2C54 OS=Mus musculus OX=10090 GN=Cyp2c54 PE=1 SV=1	CP254_MOUSE	Cyp2c54	56 kDa	TRUE	0.17		[]	unknown	2718700	3969400	1779400	1246600	3208900	8330600	5386700	2079600
543	TRUE	Empty	Dihydrolipoyl dehydrogenase, mitochondrial OS=Mus musculus OX=10090 GN=Dld PE=1 SV=2	DLDH_MOUSE	Dld	54 kDa		0.17		[]	unknown	1829900	4618000	1515100	0	1490300	0	0	0
608	TRUE	Empty	40S ribosomal protein S8 OS=Mus musculus OX=10090 GN=Rps8 PE=1 SV=2	RS8_MOUSE (+4)	Rps8	24 kDa		0.17		[]	unknown	1871900	0	1389100	5115500	0	0	0	1302200
632	TRUE	Empty	Farnesyl pyrophosphate synthase OS=Mus musculus OX=10090 GN=Fdps PE=1 SV=1	FPPS_MOUSE	Fdps	41 kDa		0.17		[]	unknown	1778100	0	0	0	1609300	2422300	2081400	0
742	TRUE	Empty	Dystrobrevin beta OS=Mus musculus OX=10090 GN=Dtnb PE=1 SV=3	DTNB_MOUSE (+1)	Dtnb	74 kDa		0.17		[]	unknown	0	0	0	0	1228000	576470	0	0
764	TRUE	Empty	Cluster of Rho guanine nucleotide exchange factor 2 OS=Mus musculus OX=10090 GN=Arhgef2 PE=1 SV=4 (ARHG2_MOUSE)	ARHG2_MOUSE [3]	Arhgef2	112 kDa	TRUE	0.17		[]	unknown	0	6065900	3017400	0	0	0	0	0
764.1	TRUE	Empty	Rho guanine nucleotide exchange factor 2 OS=Mus musculus OX=10090 GN=Arhgef2 PE=1 SV=4	ARHG2_MOUSE (+1)	Arhgef2	112 kDa	TRUE	0.17		[]	unknown	0	6065900	3017400	0	0	0	0	0
797	TRUE	Empty	V-type proton ATPase subunit E 1 OS=Mus musculus OX=10090 GN=Atp6v1e1 PE=1 SV=2	VATE1_MOUSE (+4)	Atp6v1e1	26 kDa		0.17		[]	unknown	1461700	681000	0	0	0	0	0	0
830	TRUE	Empty	Sodium/bile acid cotransporter OS=Mus musculus OX=10090 GN=Slc10a1 PE=1 SV=1	NTCP_MOUSE	Slc10a1	39 kDa		0.17		[]	unknown	6377200	3261300	0	0	0	0	0	0
855	TRUE	Empty	Calcium/calmodulin-dependent protein kinase type II subunit delta OS=Mus musculus OX=10090 GN=Camk2d PE=1 SV=1	KCC2D_MOUSE (+4)	Camk2d	56 kDa	TRUE	0.17		[]	unknown	0	0	0	0	0	0	5294300	2567800
2.15	TRUE	Empty	Actin, aortic smooth muscle OS=Mus musculus OX=10090 GN=Acta2 PE=1 SV=1	ACTA_MOUSE (+4)	Acta2	42 kDa	TRUE	0.18		[]	unknown	5430000000	7550000000	5200000000	5080000000	7660000000	6990000000	5980000000	6720000000
2.28	TRUE	Empty	Actin, larval muscle-type OS=Molgula oculata OX=27575 PE=3 SV=1	ACTM_MOLOC		42 kDa	TRUE	0.18		[]	unknown	5370000000	7660000000	5170000000	4870000000	7800000000	6960000000	5870000000	6980000000
64	TRUE	Empty	Protein 4.1 OS=Mus musculus OX=10090 GN=Epb41 PE=1 SV=2	41_MOUSE	Epb41	96 kDa	TRUE	0.18		[]	unknown	107000000	70000000	105000000	82000000	88200000	67800000	60900000	80700000
99.1	TRUE	Empty	Elongation factor 1-alpha 1 OS=Mus musculus OX=10090 GN=Eef1a1 PE=1 SV=3	EF1A1_MOUSE (+10)	Eef1a1	50 kDa	TRUE	0.18		[]	unknown	69800000	131000000	90600000	81600000	55300000	53800000	63200000	97800000
136	TRUE	Empty	Twinfilin-1 OS=Mus musculus OX=10090 GN=Twf1 PE=1 SV=2	TWF1_MOUSE	Twf1	40 kDa	TRUE	0.18		[]	unknown	26100000	25900000	33600000	32600000	41400000	35200000	28400000	70000000
250	TRUE	Empty	Junction plakoglobin OS=Mus musculus OX=10090 GN=Jup PE=1 SV=3	PLAK_MOUSE (+4)	Jup	82 kDa	TRUE	0.18		[]	unknown	7166000	5499700	13500000	12600000	6120200	5779200	7821400	6855200
311	TRUE	Empty	T-complex protein 1 subunit beta OS=Mus musculus OX=10090 GN=Cct2 PE=1 SV=4	TCPB_MOUSE	Cct2	57 kDa		0.18		[]	unknown	3995600	0	574190	0	2610500	9831400	6242300	0
512	TRUE	Empty	Actin-binding LIM protein 3 OS=Mus musculus OX=10090 GN=Ablim3 PE=1 SV=2	ABLM3_MOUSE	Ablim3	78 kDa	TRUE	0.18		[]	unknown	2832100	0	4670700	3329000	10800000	4725100	3575900	3728400
534.2	TRUE	Empty	Coatomer subunit epsilon OS=Cricetulus griseus OX=10029 GN=COPE PE=2 SV=2	COPE_CRIGR	COPE	35 kDa	TRUE	0.18		[]	unknown	0	0	0	0	0	2800500	6346500	0
730	TRUE	Empty	Cleavage stimulation factor subunit 2 tau variant OS=Mus musculus OX=10090 GN=Cstf2t PE=1 SV=2	CSTFT_MOUSE (+4)	Cstf2t	66 kDa		0.18		[]	unknown	0	3128300	1387900	0	0	0	0	0
740	TRUE	Empty	ATP-dependent Clp protease ATP-binding subunit clpX-like, mitochondrial OS=Mus musculus OX=10090 GN=Clpx PE=1 SV=2	CLPX_MOUSE (+3)	Clpx	69 kDa		0.18		[]	unknown	0	0	0	0	405250	0	0	926540
767	TRUE	Empty	Putative helicase MOV-10 OS=Mus musculus OX=10090 GN=Mov10 PE=1 SV=2	MOV10_MOUSE	Mov10	114 kDa		0.18		[]	unknown	0	2069700	0	4619600	0	0	0	0
804	TRUE	Empty	Cytochrome c1, heme protein, mitochondrial OS=Mus musculus OX=10090 GN=Cyc1 PE=1 SV=1	CY1_MOUSE (+1)	Cyc1	35 kDa		0.18		[]	unknown	0	0	0	0	2214700	5235900	0	0
2.16	TRUE	Empty	Actin, muscle 1A OS=Halocynthia roretzi OX=7729 GN=MA1A PE=3 SV=1	ACT1_HALRO	MA1A	42 kDa	TRUE	0.19		[]	unknown	4610000000	6780000000	4230000000	4210000000	6340000000	6140000000	5610000000	5560000000
14	TRUE	Empty	Cluster of AP-2 complex subunit alpha-2 OS=Mus musculus OX=10090 GN=Ap2a2 PE=1 SV=2 (AP2A2_MOUSE)	AP2A2_MOUSE [5]	Ap2a2	104 kDa	TRUE	0.19		[]	unknown	251000000	267000000	410000000	407000000	306000000	421000000	472000000	482000000
17.2	TRUE	Empty	Carbamoyl-phosphate synthase [ammonia], mitochondrial OS=Rattus norvegicus OX=10116 GN=Cps1 PE=1 SV=1	CPSM_RAT	Cps1	165 kDa	TRUE	0.19		[]	unknown	210000000	302000000	224000000	275000000	221000000	189000000	144000000	261000000
242.1	TRUE	Empty	Sorbin and SH3 domain-containing protein 2 OS=Mus musculus OX=10090 GN=Sorbs2 PE=1 SV=2	SRBS2_MOUSE	Sorbs2	132 kDa	TRUE	0.19		[]	unknown	14600000	6983000	16700000	11900000	8842400	4004900	6297400	13500000
248.3	TRUE	Empty	Hemoglobin subunit alpha OS=Mus musculus OX=10090 GN=Hba PE=1 SV=2	HBA_MOUSE (+1)	Hba	15 kDa	TRUE	0.19		[]	unknown	11200000	7509900	1768400	0	9700000	25300000	36900000	0
293.2	TRUE	Empty	T-complex protein 1 subunit alpha (Fragments) OS=Mesocricetus auratus OX=10036 GN=TCP1 PE=1 SV=1	TCPA_MESAU	TCP1	13 kDa	TRUE	0.19		[]	unknown	0	0	0	0	0	4243600	1691800	0
461	TRUE	Empty	C-1-tetrahydrofolate synthase, cytoplasmic OS=Mus musculus OX=10090 GN=Mthfd1 PE=1 SV=4	C1TC_MOUSE	Mthfd1	101 kDa		0.19		[]	unknown	4606400	5756600	0	1782500	2669300	920750	0	0
492.2	TRUE	Empty	Complement C3 OS=Rattus norvegicus OX=10116 GN=C3 PE=1 SV=3	CO3_RAT	C3	186 kDa	TRUE	0.19		[]	unknown	0	2028200	0	5199600	0	0	0	0
544	TRUE	Empty	40S ribosomal protein S3 OS=Mus musculus OX=10090 GN=Rps3 PE=1 SV=1	RS3_MOUSE (+6)	Rps3	27 kDa		0.19		[]	unknown	7122400	5526500	0	3870200	0	5000500	0	0
611	TRUE	Empty	Guanine nucleotide-binding protein G(s) subunit alpha isoforms XLas OS=Mus musculus OX=10090 GN=Gnas PE=1 SV=1	GNAS1_MOUSE (+11)	Gnas	122 kDa	TRUE	0.19		[]	unknown	2820200	1730000	0	0	1191300	2485500	3581000	2272300
645	TRUE	Empty	3 beta-hydroxysteroid dehydrogenase type 5 OS=Mus musculus OX=10090 GN=Hsd3b5 PE=1 SV=4	3BHS5_MOUSE	Hsd3b5	42 kDa		0.19		[]	unknown	0	0	0	0	1540400	0	0	3820300
686	TRUE	Empty	DBIRD complex subunit ZNF326 OS=Mus musculus OX=10090 GN=Znf326 PE=1 SV=1	ZN326_MOUSE	Znf326	65 kDa		0.19		[]	unknown	0	1412600	535380	0	0	0	0	0
716	TRUE	Empty	Pyrethroid hydrolase Ces2a OS=Mus musculus OX=10090 GN=Ces2a PE=1 SV=1	EST2A_MOUSE	Ces2a	62 kDa		0.19		[]	unknown	0	0	0	0	1923900	0	0	760170
723	TRUE	Empty	Zinc finger MYM-type protein 2 OS=Mus musculus OX=10090 GN=Zmym2 PE=1 SV=3	ZMYM2_MOUSE	Zmym2	155 kDa		0.19		[]	unknown	0	3853300	1520500	0	0	0	0	0
762	TRUE	Empty	Cluster of Immunoglobulin kappa variable 2-28 OS=Homo sapiens OX=9606 GN=IGKV2-28 PE=3 SV=1 (KV228_HUMAN)	KV228_HUMAN [8]	IGKV2-28	13 kDa	TRUE	0.19		[]	unknown	0	151000000	0	59600000	0	687390	0	0
762.2	TRUE	Empty	Immunoglobulin kappa variable 2-29 OS=Homo sapiens OX=9606 GN=IGKV2-29 PE=3 SV=2	KV229_HUMAN (+3)	IGKV2-29	13 kDa	TRUE	0.19		[]	unknown	0	151000000	0	59600000	0	0	0	0
959	TRUE	Empty	Serine/threonine-protein phosphatase PP1 isozyme 2 OS=Acetabularia peniculus OX=35862 PE=3 SV=1	PP12_ACEPE		36 kDa	TRUE	0.19		[]	unknown	0	0	0	0	0	2104000	5124800	0
99	TRUE	Empty	Cluster of Elongation factor 1-alpha 1 OS=Mus musculus OX=10090 GN=Eef1a1 PE=1 SV=3 (EF1A1_MOUSE)	EF1A1_MOUSE [15]	Eef1a1	50 kDa	TRUE	0.2		[]	unknown	69800000	131000000	90600000	81600000	55300000	53800000	63200000	101000000
152.2	TRUE	Empty	RalBP1-associated Eps domain-containing protein 2 OS=Homo sapiens OX=9606 GN=REPS2 PE=1 SV=2	REPS2_HUMAN	REPS2	72 kDa	TRUE	0.2		[]	unknown	11400000	17000000	18700000	14400000	11200000	12300000	16100000	10100000
183	TRUE	Empty	Protein-glutamine gamma-glutamyltransferase 2 OS=Mus musculus OX=10090 GN=Tgm2 PE=1 SV=4	TGM2_MOUSE	Tgm2	77 kDa		0.2		[]	unknown	9294800	17700000	13800000	9926200	12000000	10900000	7172300	7403400
215.1	TRUE	Empty	Guanine nucleotide-binding protein G(i) subunit alpha-2 OS=Mus musculus OX=10090 GN=Gnai2 PE=1 SV=5	GNAI2_MOUSE (+1)	Gnai2	40 kDa	TRUE	0.2		[]	unknown	7248700	14500000	0	5056000	9886800	29500000	13800000	7416700
415	TRUE	Empty	Hydroxyacyl-coenzyme A dehydrogenase, mitochondrial OS=Mus musculus OX=10090 GN=Hadh PE=1 SV=2	HCDH_MOUSE	Hadh	34 kDa		0.2		[]	unknown	425680	682190	0	591010	1115400	1297400	0	1264000
438	TRUE	Empty	40S ribosomal protein S3a OS=Mus musculus OX=10090 GN=Rps3a PE=1 SV=3	RS3A_MOUSE (+1)	Rps3a	30 kDa		0.2		[]	unknown	4564500	3181200	0	3947700	4832700	9964100	9390200	1004700
17.1	TRUE	Empty	Carbamoyl-phosphate synthase [ammonia], mitochondrial OS=Mus musculus OX=10090 GN=Cps1 PE=1 SV=2	CPSM_MOUSE	Cps1	165 kDa	TRUE	0.21		[]	unknown	242000000	349000000	266000000	319000000	271000000	228000000	177000000	299000000
23.11	TRUE	Empty	Heat shock 70 kDa protein homolog OS=Schistosoma mansoni OX=6183 PE=2 SV=2	HSP70_SCHMA		70 kDa	TRUE	0.21		[]	unknown	56000000	61700000	50600000	65000000	53900000	46100000	44200000	61000000
197	TRUE	Empty	Collagen alpha-3(VI) chain OS=Homo sapiens OX=9606 GN=COL6A3 PE=1 SV=5	CO6A3_HUMAN	COL6A3	344 kDa		0.21		[]	unknown	9789200	4413500	13000000	11100000	10300000	2195400	3897000	7319000
215.3	TRUE	Empty	Guanine nucleotide-binding protein G(i) subunit alpha OS=Planorbella trivolvis OX=283763 PE=2 SV=2	GNAI_PLATR		41 kDa	TRUE	0.21		[]	unknown	0	0	0	0	0	8230400	0	2779800
272.4	TRUE	Empty	Hemoglobin subunit delta OS=Tarsius syrichta OX=1868482 GN=HBD PE=2 SV=2	HBD_TARSY	HBD	16 kDa	TRUE	0.21		[]	unknown	0	3730800	0	0	0	12200000	12500000	0
349.2	TRUE	Empty	X-ray repair cross-complementing protein 6 OS=Homo sapiens OX=9606 GN=XRCC6 PE=1 SV=2	XRCC6_HUMAN	XRCC6	70 kDa	TRUE	0.21		[]	unknown	0	0	0	0	1176900	3528300	0	0
366	TRUE	Empty	Heterogeneous nuclear ribonucleoprotein L OS=Rattus norvegicus OX=10116 GN=Hnrnpl PE=1 SV=2	HNRPL_RAT	Hnrnpl	68 kDa		0.21		[]	unknown	0	8649200	2761200	9914300	0	0	0	5830900
542	TRUE	Empty	Pyruvate dehydrogenase E1 component subunit beta, mitochondrial OS=Mus musculus OX=10090 GN=Pdhb PE=1 SV=1	ODPB_MOUSE	Pdhb	39 kDa		0.21		[]	unknown	4631700	2209800	0	779860	0	849050	0	861800
561	TRUE	Empty	Serine protease inhibitor A3K OS=Mus musculus OX=10090 GN=Serpina3k PE=1 SV=2	SPA3K_MOUSE	Serpina3k	47 kDa		0.21		[]	unknown	4357800	3208700	0	0	0	0	0	1117300
620	TRUE	Empty	Ataxin-2-like protein OS=Mus musculus OX=10090 GN=Atxn2l PE=1 SV=1	ATX2L_MOUSE	Atxn2l	111 kDa		0.21		[]	unknown	0	3346900	0	1087000	0	0	0	0
835	TRUE	Empty	Phenazine biosynthesis-like domain-containing protein 1 OS=Mus musculus OX=10090 GN=Pbld1 PE=1 SV=2	PBLD1_MOUSE	Pbld1	32 kDa		0.21		[]	unknown	0	0	0	0	1471100	0	0	500210
1	TRUE	Empty	Cluster of Myosin-9 OS=Mus musculus OX=10090 GN=Myh9 PE=1 SV=4 (MYH9_MOUSE)	MYH9_MOUSE [28]	Myh9	226 kDa	TRUE	0.22		[]	unknown	7340000000	5360000000	8450000000	5700000000	7360000000	9000000000	9990000000	6390000000
2.23	TRUE	Empty	Actin, cytoskeletal 3 (Fragment) OS=Lytechinus pictus OX=7653 PE=3 SV=1	ACT3_LYTPI		19 kDa	TRUE	0.22		[]	unknown	2510000000	805000000	1070000000	1700000000	2450000000	2160000000	2230000000	1580000000
67.3	TRUE	Empty	ATP synthase subunit beta OS=Rickettsia rickettsii (strain Iowa) OX=452659 GN=atpD PE=3 SV=2	ATPB_RICRO (+1)	atpD	51 kDa	TRUE	0.22		[]	unknown	2144300	5871600	1972300	2574700	2468800	1831600	0	2336000
87.2	TRUE	Empty	Sorbin and SH3 domain-containing protein 1 OS=Homo sapiens OX=9606 GN=SORBS1 PE=1 SV=3	SRBS1_HUMAN	SORBS1	143 kDa	TRUE	0.22		[]	unknown	23900000	18200000	24500000	22500000	27200000	11100000	10300000	17800000
88.4	TRUE	Empty	Tubulin beta-1 chain (Fragment) OS=Daucus carota OX=4039 GN=TUBB1 PE=1 SV=2	TBB1_DAUCA	TUBB1	36 kDa	TRUE	0.22		[]	unknown	7740700	6692900	0	0	9171800	4954700	5455900	7631800
126.1	TRUE	Empty	Tubulin alpha-4A chain OS=Mus musculus OX=10090 GN=Tuba4a PE=1 SV=1	TBA4A_MOUSE (+4)	Tuba4a	50 kDa	TRUE	0.22		[]	unknown	16600000	29600000	16700000	16700000	20600000	10700000	12900000	14200000
156	TRUE	Empty	Ras GTPase-activating-like protein IQGAP2 OS=Mus musculus OX=10090 GN=Iqgap2 PE=1 SV=2	IQGA2_MOUSE	Iqgap2	181 kDa	TRUE	0.22		[]	unknown	7930600	7251300	8140600	17000000	7400500	15400000	27900000	15800000
370	TRUE	Empty	Protein disulfide-isomerase A3 OS=Mus musculus OX=10090 GN=Pdia3 PE=1 SV=2	PDIA3_MOUSE	Pdia3	57 kDa		0.22		[]	unknown	1962000	5898300	0	0	7235500	3820200	2053200	4301900
475.2	TRUE	Empty	Poly [ADP-ribose] polymerase 1 OS=Mus musculus OX=10090 GN=Parp1 PE=1 SV=3	PARP1_MOUSE	Parp1	113 kDa	TRUE	0.22		[]	unknown	0	2156200	0	3097200	0	0	0	861930
614	TRUE	Empty	2-amino-3-ketobutyrate coenzyme A ligase, mitochondrial OS=Mus musculus OX=10090 GN=Gcat PE=1 SV=2	KBL_MOUSE	Gcat	45 kDa		0.22		[]	unknown	877300	0	0	0	814230	712690	0	1118900
43.2	TRUE	Empty	Cytosolic 10-formyltetrahydrofolate dehydrogenase OS=Rattus norvegicus OX=10116 GN=Aldh1l1 PE=1 SV=3	AL1L1_RAT	Aldh1l1	99 kDa	TRUE	0.23		[]	unknown	50700000	86000000	51500000	60100000	64000000	43700000	31600000	52300000
46	TRUE	Empty	Vinculin OS=Mus musculus OX=10090 GN=Vcl PE=1 SV=4	VINC_MOUSE	Vcl	117 kDa		0.23		[]	unknown	70200000	35100000	41300000	50500000	48900000	69300000	103000000	53700000
59	TRUE	Empty	Epidermal growth factor receptor substrate 15-like 1 OS=Mus musculus OX=10090 GN=Eps15l1 PE=1 SV=3	EP15R_MOUSE	Eps15l1	99 kDa		0.23		[]	unknown	24300000	34900000	57000000	37300000	33100000	45300000	74500000	60500000
77	TRUE	Empty	Huntingtin-interacting protein 1 OS=Mus musculus OX=10090 GN=Hip1 PE=1 SV=2	HIP1_MOUSE	Hip1	115 kDa		0.23		[]	unknown	34800000	30200000	54600000	24700000	39100000	39800000	60400000	48500000
101	TRUE	Empty	Tight junction protein ZO-2 OS=Mus musculus OX=10090 GN=Tjp2 PE=1 SV=2	ZO2_MOUSE	Tjp2	131 kDa	TRUE	0.23		[]	unknown	23100000	10600000	15900000	14800000	30100000	18800000	12200000	31500000
225.2	TRUE	Empty	Aldo-keto reductase family 1 member C1 homolog OS=Pongo abelii OX=9601 GN=AKR1C1 PE=2 SV=1	AK1C1_PONAB	AKR1C1	37 kDa	TRUE	0.23		[]	unknown	0	0	0	0	0	12700000	3450100	0
248.4	TRUE	Empty	Hemoglobin subunit alpha OS=Peromyscus californicus OX=42520 PE=1 SV=1	HBA_PERCA		15 kDa	TRUE	0.23		[]	unknown	4011300	6257700	0	0	3722600	11700000	22100000	0
316	TRUE	Empty	Serine/threonine-protein kinase MRCK beta OS=Mus musculus OX=10090 GN=Cdc42bpb PE=1 SV=2	MRCKB_MOUSE	Cdc42bpb	195 kDa		0.23		[]	unknown	3277500	4460200	2386400	681990	1226500	1942600	0	2507600
467	TRUE	Empty	Peroxisomal coenzyme A diphosphatase NUDT7 OS=Mus musculus OX=10090 GN=Nudt7 PE=1 SV=2	NUDT7_MOUSE	Nudt7	27 kDa		0.23		[]	unknown	796520	1787500	0	1032100	2534100	2961800	2125300	0
493	TRUE	Empty	Cluster of Pyruvate kinase PKLR OS=Mus musculus OX=10090 GN=Pklr PE=1 SV=1 (KPYR_MOUSE)	KPYR_MOUSE [2]	Pklr	62 kDa	TRUE	0.23		[]	unknown	0	3164600	0	0	2155500	3739200	0	3405500
493.1	TRUE	Empty	Pyruvate kinase PKLR OS=Mus musculus OX=10090 GN=Pklr PE=1 SV=1	KPYR_MOUSE	Pklr	62 kDa	TRUE	0.23		[]	unknown	0	3164600	0	0	2155500	3739200	0	3405500
589	TRUE	Empty	60S ribosomal protein L10 OS=Mus musculus OX=10090 GN=Rpl10 PE=1 SV=3	RL10_MOUSE (+5)	Rpl10	25 kDa		0.23		[]	unknown	0	0	0	2397500	1500900	2629300	3278000	0
646	TRUE	Empty	ATP synthase subunit O, mitochondrial OS=Mus musculus OX=10090 GN=Atp5o PE=1 SV=1	ATPO_MOUSE (+1)	Atp5o	23 kDa		0.23		[]	unknown	6166500	3873000	0	0	0	1617500	0	0
763.1	TRUE	Empty	Myosin light chain 3 OS=Mus musculus OX=10090 GN=Myl3 PE=1 SV=4	MYL3_MOUSE	Myl3	22 kDa	TRUE	0.23		[]	unknown	30300000	0	24600000	6651800	7972000	9640500	0	3442600
17	TRUE	Empty	Cluster of Carbamoyl-phosphate synthase [ammonia], mitochondrial OS=Mus musculus OX=10090 GN=Cps1 PE=1 SV=2 (CPSM_MOUSE)	CPSM_MOUSE [3]	Cps1	165 kDa	TRUE	0.24		[]	unknown	243000000	355000000	268000000	319000000	273000000	230000000	179000000	306000000
88.11	TRUE	Empty	Tubulin beta-1 chain OS=Eleusine indica OX=29674 GN=TUBB1 PE=2 SV=1	TBB1_ELEIN (+5)	TUBB1	50 kDa	TRUE	0.24		[]	unknown	11900000	9722300	7813400	5108400	9171800	4954700	0	7631800
91	TRUE	Empty	Protein flightless-1 homolog OS=Mus musculus OX=10090 GN=Flii PE=1 SV=1	FLII_MOUSE	Flii	145 kDa		0.24		[]	unknown	24700000	31700000	26900000	29400000	33600000	26900000	29300000	39100000
151	TRUE	Empty	Cluster of Glutathione S-transferase Mu 1 OS=Mus musculus OX=10090 GN=Gstm1 PE=1 SV=2 (GSTM1_MOUSE)	GSTM1_MOUSE [4]	Gstm1	26 kDa	TRUE	0.24		[]	unknown	23600000	17100000	8301600	7940200	23000000	48700000	19100000	12200000
151.1	TRUE	Empty	Glutathione S-transferase Mu 1 OS=Mus musculus OX=10090 GN=Gstm1 PE=1 SV=2	GSTM1_MOUSE	Gstm1	26 kDa	TRUE	0.24		[]	unknown	23600000	17100000	8301600	7940200	22600000	45800000	18900000	12200000
158.4	TRUE	Empty	Calmodulin OS=Agaricus bisporus OX=5341 PE=1 SV=2	CALM_AGABI		17 kDa	TRUE	0.24		[]	unknown	16200000	7081200	12800000	4352200	12000000	23800000	60700000	7893200
242.3	TRUE	Empty	Sorbin and SH3 domain-containing protein 2 OS=Rattus norvegicus OX=10116 GN=Sorbs2 PE=1 SV=2	SRBS2_RAT	Sorbs2	134 kDa	TRUE	0.24		[]	unknown	12100000	4840300	10500000	11900000	6159300	2990200	4647000	12000000
248.2	TRUE	Empty	Hemoglobin subunit alpha OS=Spermophilus citellus OX=9997 GN=HBA PE=1 SV=1	HBA_SPECI	HBA	15 kDa	TRUE	0.24		[]	unknown	15200000	5304600	2841000	3831600	17900000	20500000	12500000	2249700
727	TRUE	Empty	Septin-7 OS=Mus musculus OX=10090 GN=Sept7 PE=1 SV=1	SEPT7_MOUSE (+5)	2022-09-07	51 kDa		0.24		[]	unknown	788870	0	0	0	0	1753800	3123000	0
2.1	TRUE	Empty	Actin-17 OS=Dictyostelium discoideum OX=44689 GN=act17 PE=3 SV=1	ACT17_DICDI	act17	42 kDa	TRUE	0.25		[]	unknown	1950000000	3900000000	2640000000	1690000000	3630000000	3660000000	2720000000	2940000000
23.12	TRUE	Empty	Probable mediator of RNA polymerase II transcription subunit 37c OS=Arabidopsis thaliana OX=3702 GN=MED37C PE=1 SV=1	MD37C_ARATH	MED37C	71 kDa	TRUE	0.25		[]	unknown	33800000	28800000	19700000	30600000	26800000	18400000	25000000	24700000
176	TRUE	Empty	Heterogeneous nuclear ribonucleoproteins A2/B1 OS=Mus musculus OX=10090 GN=Hnrnpa2b1 PE=1 SV=2	ROA2_MOUSE (+3)	Hnrnpa2b1	37 kDa		0.25		[]	unknown	15300000	23700000	29400000	45700000	7846500	9120000	10800000	37800000
214.2	TRUE	Empty	Clathrin light chain A OS=Bos taurus OX=9913 GN=CLTA PE=1 SV=1	CLCA_BOVIN	CLTA	27 kDa	TRUE	0.25		[]	unknown	107000000	8336700	96700000	38700000	35800000	33400000	26200000	34900000
272.1	TRUE	Empty	Hemoglobin subunit beta-1 OS=Mus musculus OX=10090 GN=Hbb-b1 PE=1 SV=2	HBB1_MOUSE	Hbb-b1	16 kDa	TRUE	0.25		[]	unknown	5491400	6963000	0	1630600	4935800	10400000	11700000	1642900
374.1	TRUE	Empty	DNA topoisomerase 1 OS=Mus musculus OX=10090 GN=Top1 PE=1 SV=2	TOP1_MOUSE	Top1	91 kDa	TRUE	0.25		[]	unknown	0	6346300	5050500	7049100	879650	2403000	2205700	4171300
496	TRUE	Empty	Alcohol dehydrogenase [NADP(+)] OS=Mus musculus OX=10090 GN=Akr1a1 PE=1 SV=3	AK1A1_MOUSE	Akr1a1	37 kDa		0.25		[]	unknown	0	1009400	0	0	0	9248900	2882600	0
664	TRUE	Empty	Microtubule-associated protein 4 OS=Mus musculus OX=10090 GN=Map4 PE=1 SV=3	MAP4_MOUSE	Map4	117 kDa		0.25		[]	unknown	1831500	460380	3282800	0	0	0	0	1407600
668	TRUE	Empty	Cytochrome P450 2D4 OS=Rattus norvegicus OX=10116 GN=Cyp2d4 PE=2 SV=1	CP2D4_RAT	Cyp2d4	57 kDa	TRUE	0.25		[]	unknown	1772400	1553200	0	0	1106900	7920200	1900900	1073600
683	TRUE	Empty	Ig heavy chain V region 3-6 OS=Mus musculus OX=10090 GN=Ighv3-6 PE=1 SV=1	HVM60_MOUSE	Ighv3-6	13 kDa		0.25		[]	unknown	0	2196800	0	10300000	0	0	0	0
1.23	TRUE	Empty	Myosin-7B OS=Homo sapiens OX=9606 GN=MYH7B PE=1 SV=4	MYH7B_HUMAN	MYH7B	226 kDa	TRUE	0.26		[]	unknown	0	0	0	0	0	1418000	7656300	0
53.1	TRUE	Empty	Leucine-rich repeat flightless-interacting protein 1 OS=Mus musculus OX=10090 GN=Lrrfip1 PE=1 SV=2	LRRF1_MOUSE	Lrrfip1	79 kDa	TRUE	0.26		[]	unknown	28100000	15300000	16100000	13400000	25800000	25300000	22900000	17700000
53.3	TRUE	Empty	Leucine-rich repeat flightless-interacting protein 2 OS=Homo sapiens OX=9606 GN=LRRFIP2 PE=1 SV=1	LRRF2_HUMAN	LRRFIP2	82 kDa	TRUE	0.26		[]	unknown	22100000	18700000	16000000	13600000	26400000	25400000	66700000	11700000
149	TRUE	Empty	RalBP1-associated Eps domain-containing protein 1 OS=Mus musculus OX=10090 GN=Reps1 PE=1 SV=2	REPS1_MOUSE	Reps1	87 kDa	TRUE	0.26		[]	unknown	23100000	22800000	35800000	19600000	22100000	31300000	36100000	36400000
291	TRUE	Empty	Lymphocyte-specific protein 1 OS=Mus musculus OX=10090 GN=Lsp1 PE=1 SV=2	LSP1_MOUSE	Lsp1	37 kDa		0.26		[]	unknown	12800000	4770100	21500000	3734200	4884600	1324400	10900000	2683200
297	TRUE	Empty	Stonin-2 OS=Mus musculus OX=10090 GN=Ston2 PE=1 SV=1	STON2_MOUSE	Ston2	100 kDa		0.26		[]	unknown	0	3984700	1946900	3978100	9163000	0	3164500	13300000
333	TRUE	Empty	60S ribosomal protein L13 OS=Mus musculus OX=10090 GN=Rpl13 PE=1 SV=3	RL13_MOUSE (+1)	Rpl13	24 kDa		0.26		[]	unknown	3386900	0	3407000	4434500	5072400	7819800	10900000	0
407	TRUE	Empty	Delta-1-pyrroline-5-carboxylate dehydrogenase, mitochondrial OS=Mus musculus OX=10090 GN=Aldh4a1 PE=1 SV=3	AL4A1_MOUSE	Aldh4a1	62 kDa		0.26		[]	unknown	3299800	5939800	2858500	2365100	4485800	3043900	0	0
460.2	TRUE	Empty	Alpha-1-antitrypsin 1-2 OS=Mus musculus OX=10090 GN=Serpina1b PE=1 SV=2	A1AT2_MOUSE	Serpina1b	46 kDa	TRUE	0.26		[]	unknown	4611100	6831800	0	5496400	4472700	3145800	0	0
503	TRUE	Empty	Thyroid hormone receptor-associated protein 3 OS=Mus musculus OX=10090 GN=Thrap3 PE=1 SV=1	TR150_MOUSE (+1)	Thrap3	108 kDa		0.26		[]	unknown	0	1039700	3049800	809260	0	0	0	1318000
510.1	TRUE	Empty	Aldo-keto reductase family 1 member C13 OS=Mus musculus OX=10090 GN=Akr1c13 PE=1 SV=2	AK1CD_MOUSE	Akr1c13	37 kDa	TRUE	0.26		[]	unknown	0	0	0	0	0	14000000	2474400	0
777	TRUE	Empty	Ig kappa chain V-V region MOPC 21 OS=Mus musculus OX=10090 PE=1 SV=1	KV5A2_MOUSE		15 kDa	TRUE	0.26		[]	unknown	0	9087800	12000000	117000000	0	0	0	0
61	TRUE	Empty	Endoplasmic reticulum chaperone BiP OS=Mus musculus OX=10090 GN=Hspa5 PE=1 SV=3	BIP_MOUSE (+1)	Hspa5	72 kDa	TRUE	0.27		[]	unknown	108000000	116000000	77600000	87900000	116000000	61500000	46500000	81300000
106	TRUE	Empty	Tropomyosin alpha-4 chain OS=Mus musculus OX=10090 GN=Tpm4 PE=1 SV=3	TPM4_MOUSE	Tpm4	28 kDa	TRUE	0.27		[]	unknown	101000000	46400000	109000000	33100000	67600000	180000000	260000000	42700000
151.2	TRUE	Empty	Glutathione S-transferase Mu 2 OS=Mus musculus OX=10090 GN=Gstm2 PE=1 SV=2	GSTM2_MOUSE	Gstm2	26 kDa	TRUE	0.27		[]	unknown	7313600	3611500	3621200	3261600	7175100	15400000	4283300	4540700
158	TRUE	Empty	Cluster of Calmodulin OS=Oreochromis mossambicus OX=8127 GN=calm PE=2 SV=3 (CALM_OREMO)	CALM_OREMO [10]	calm	17 kDa	TRUE	0.27		[]	unknown	24100000	11400000	19600000	8832300	17900000	33000000	70600000	9724000
242	TRUE	Empty	Cluster of Sorbin and SH3 domain-containing protein 2 OS=Mus musculus OX=10090 GN=Sorbs2 PE=1 SV=2 (SRBS2_MOUSE)	SRBS2_MOUSE [3]	Sorbs2	132 kDa	TRUE	0.27		[]	unknown	14600000	6983000	16700000	12700000	10700000	4004900	6297400	14700000
350.2	TRUE	Empty	Single-stranded DNA-binding protein, mitochondrial OS=Mus musculus OX=10090 GN=Ssbp1 PE=1 SV=1	SSBP_MOUSE	Ssbp1	17 kDa	TRUE	0.27		[]	unknown	0	6734800	1926000	1964200	0	2861700	0	0
460	TRUE	Empty	Cluster of Alpha-1-antitrypsin 1-1 OS=Mus musculus OX=10090 GN=Serpina1a PE=1 SV=4 (A1AT1_MOUSE)	A1AT1_MOUSE [3]	Serpina1a	46 kDa	TRUE	0.27		[]	unknown	4611100	6831800	0	5695500	4715900	3145800	0	0
460.1	TRUE	Empty	Alpha-1-antitrypsin 1-1 OS=Mus musculus OX=10090 GN=Serpina1a PE=1 SV=4	A1AT1_MOUSE (+1)	Serpina1a	46 kDa	TRUE	0.27		[]	unknown	4611100	6831800	0	5574300	4715900	3145800	0	0
510	TRUE	Empty	Cluster of Aldo-keto reductase family 1 member C13 OS=Mus musculus OX=10090 GN=Akr1c13 PE=1 SV=2 (AK1CD_MOUSE)	AK1CD_MOUSE [2]	Akr1c13	37 kDa	TRUE	0.27		[]	unknown	0	0	0	0	0	14700000	2474400	0
571.2	TRUE	Empty	Rho guanine nucleotide exchange factor 11 OS=Rattus norvegicus OX=10116 GN=Arhgef11 PE=1 SV=1	ARHGB_RAT	Arhgef11	169 kDa	TRUE	0.27		[]	unknown	0	0	506810	0	1286300	0	0	954820
701	TRUE	Empty	NADH-cytochrome b5 reductase 3 OS=Mus musculus OX=10090 GN=Cyb5r3 PE=1 SV=3	NB5R3_MOUSE	Cyb5r3	34 kDa		0.27		[]	unknown	0	5564100	0	3180900	0	0	0	1765200
753	TRUE	Empty	Sulfotransferase 1 family member D1 OS=Mus musculus OX=10090 GN=Sult1d1 PE=1 SV=1	ST1D1_MOUSE	Sult1d1	35 kDa		0.27		[]	unknown	0	0	0	0	268500	0	1633600	0
2.33	TRUE	Empty	Actin, indirect flight muscle OS=Drosophila melanogaster OX=7227 GN=Act88F PE=1 SV=1	ACT6_DROME (+2)	Act88F	42 kDa	TRUE	0.28		[]	unknown	8250000000	8220000000	6070000000	6320000000	9250000000	7970000000	7310000000	7770000000
2.44	TRUE	Empty	Actin, clone 302 (Fragment) OS=Artemia sp. OX=6662 PE=2 SV=1	ACT3_ARTSX		37 kDa	TRUE	0.28		[]	unknown	4760000000	3940000000	2970000000	2860000000	4200000000	2610000000	2320000000	2450000000
141.2	TRUE	Empty	Fatty acid synthase OS=Bos taurus OX=9913 GN=FASN PE=2 SV=1	FAS_BOVIN	FASN	275 kDa	TRUE	0.28		[]	unknown	0	4417900	2833800	0	0	0	0	1717600
153	TRUE	Empty	Target of Myb protein 1 OS=Mus musculus OX=10090 GN=Tom1 PE=1 SV=1	TOM1_MOUSE	Tom1	54 kDa		0.28		[]	unknown	29300000	7395100	9439600	2342500	26500000	28700000	27400000	4949500
158.1	TRUE	Empty	Calmodulin OS=Oreochromis mossambicus OX=8127 GN=calm PE=2 SV=3	CALM_OREMO	calm	17 kDa	TRUE	0.28		[]	unknown	23600000	11200000	19400000	8455700	17500000	32500000	69000000	9202600
494	TRUE	Empty	Alpha-aminoadipic semialdehyde synthase, mitochondrial OS=Mus musculus OX=10090 GN=Aass PE=1 SV=1	AASS_MOUSE	Aass	103 kDa		0.28		[]	unknown	0	0	0	692360	1301000	0	0	4544700
530	TRUE	Empty	Scaffold attachment factor B1 OS=Mus musculus OX=10090 GN=Safb PE=1 SV=2	SAFB1_MOUSE	Safb	105 kDa	TRUE	0.28		[]	unknown	0	2011600	1201300	2388700	0	0	0	2068300
548	TRUE	Empty	Cystathionine gamma-lyase OS=Mus musculus OX=10090 GN=Cth PE=1 SV=1	CGL_MOUSE	Cth	44 kDa		0.28		[]	unknown	0	3291600	0	0	2770300	4516200	0	1978100
557	TRUE	Empty	Pre-mRNA-processing-splicing factor 8 OS=Mus musculus OX=10090 GN=Prpf8 PE=1 SV=2	PRP8_MOUSE (+1)	Prpf8	274 kDa		0.28		[]	unknown	0	2805700	0	2465100	0	0	0	1348300
737	TRUE	Empty	Calcium/calmodulin-dependent protein kinase type II subunit gamma OS=Mus musculus OX=10090 GN=Camk2g PE=1 SV=1	KCC2G_MOUSE (+2)	Camk2g	60 kDa	TRUE	0.28		[]	unknown	0	0	0	2958500	0	1326000	3631700	3416600
2.53	TRUE	Empty	Actin-1 OS=Glycine max OX=3847 GN=SAC1 PE=3 SV=2	ACT1_SOYBN	SAC1	41 kDa	TRUE	0.29		[]	unknown	3860000000	2880000000	1890000000	2280000000	3200000000	1260000000	536000000	2490000000
16	TRUE	Empty	Filamin-B OS=Mus musculus OX=10090 GN=Flnb PE=1 SV=3	FLNB_MOUSE	Flnb	278 kDa	TRUE	0.29		[]	unknown	179000000	174000000	242000000	242000000	208000000	112000000	129000000	227000000
158.3	TRUE	Empty	Calmodulin OS=Candida albicans OX=5476 GN=CMD1 PE=3 SV=2	CALM_CANAX	CMD1	16 kDa	TRUE	0.29		[]	unknown	9169700	4289700	11900000	0	6899400	11900000	55800000	6738900
162	TRUE	Empty	Elongation factor 2 OS=Mus musculus OX=10090 GN=Eef2 PE=1 SV=2	EF2_MOUSE	Eef2	95 kDa		0.29		[]	unknown	5186500	13000000	6001400	14900000	12000000	16900000	9207700	14700000
203	TRUE	Empty	Tryptophan 2,3-dioxygenase OS=Mus musculus OX=10090 GN=Tdo2 PE=1 SV=2	T23O_MOUSE	Tdo2	48 kDa		0.29		[]	unknown	8711900	7139500	9123000	9674900	9597100	13100000	28100000	6451300
220	TRUE	Empty	Cluster of Glutathione S-transferase A3 OS=Mus musculus OX=10090 GN=Gsta3 PE=1 SV=2 (GSTA3_MOUSE)	GSTA3_MOUSE [4]	Gsta3	25 kDa	TRUE	0.29		[]	unknown	22300000	8572300	1886600	2437200	13600000	36200000	15200000	7126900
220.1	TRUE	Empty	Glutathione S-transferase A3 OS=Mus musculus OX=10090 GN=Gsta3 PE=1 SV=2	GSTA3_MOUSE	Gsta3	25 kDa	TRUE	0.29		[]	unknown	22300000	8572300	1886600	2437200	13600000	33800000	15200000	7126900
225	TRUE	Empty	Cluster of Estradiol 17 beta-dehydrogenase 5 OS=Mus musculus OX=10090 GN=Akr1c6 PE=1 SV=1 (DHB5_MOUSE)	DHB5_MOUSE [4]	Akr1c6	37 kDa	TRUE	0.29		[]	unknown	10700000	13800000	0	0	14500000	40100000	12700000	0
225.1	TRUE	Empty	Estradiol 17 beta-dehydrogenase 5 OS=Mus musculus OX=10090 GN=Akr1c6 PE=1 SV=1	DHB5_MOUSE	Akr1c6	37 kDa	TRUE	0.29		[]	unknown	10700000	13800000	0	0	14500000	36400000	12700000	0
228	TRUE	Empty	CD2-associated protein OS=Mus musculus OX=10090 GN=Cd2ap PE=1 SV=3	CD2AP_MOUSE	Cd2ap	70 kDa		0.29		[]	unknown	8958800	3201900	6845500	3152100	8936900	7643900	7236600	5712200
247	TRUE	Empty	Cytochrome P450 2E1 OS=Mus musculus OX=10090 GN=Cyp2e1 PE=1 SV=1	CP2E1_MOUSE	Cyp2e1	57 kDa		0.29		[]	unknown	8345700	7281500	3422600	12000000	5190600	11800000	26100000	10200000
276	TRUE	Empty	UDP-glucuronosyltransferase 2B17 OS=Mus musculus OX=10090 GN=Ugt2b17 PE=1 SV=1	UDB17_MOUSE	Ugt2b17	61 kDa	TRUE	0.29		[]	unknown	6143600	13100000	0	567720	11800000	22100000	8113500	2116100
323	TRUE	Empty	Heterogeneous nuclear ribonucleoprotein H2 OS=Mus musculus OX=10090 GN=Hnrnph2 PE=1 SV=1	HNRH2_MOUSE (+4)	Hnrnph2	49 kDa	TRUE	0.29		[]	unknown	4023700	9116600	9558500	11700000	5710100	0	1829300	12200000
513	TRUE	Empty	Apoptotic chromatin condensation inducer in the nucleus OS=Mus musculus OX=10090 GN=Acin1 PE=1 SV=3	ACINU_MOUSE	Acin1	151 kDa		0.29		[]	unknown	0	0	2338600	3619600	0	0	0	1455900
578	TRUE	Empty	Peptidyl-prolyl cis-trans isomerase A OS=Mus musculus OX=10090 GN=Ppia PE=1 SV=2	PPIA_MOUSE	Ppia	18 kDa		0.29		[]	unknown	3699700	5759600	0	0	2257300	0	0	0
1.14	TRUE	Empty	Myosin-7 OS=Mus musculus OX=10090 GN=Myh7 PE=2 SV=1	MYH7_MOUSE (+2)	Myh7	223 kDa	TRUE	0.3		[]	unknown	0	14800000	17000000	15500000	0	22400000	36000000	29100000
14.3	TRUE	Empty	AP-2 complex subunit alpha OS=Drosophila melanogaster OX=7227 GN=AP-2alpha PE=1 SV=1	AP2A_DROME (+1)	AP-2alpha	106 kDa	TRUE	0.3		[]	unknown	11600000	14900000	16700000	16000000	10100000	20900000	30800000	17500000
18.2	TRUE	Empty	Tropomyosin beta chain OS=Mus musculus OX=10090 GN=Tpm2 PE=1 SV=1	TPM2_MOUSE (+3)	Tpm2	33 kDa	TRUE	0.3		[]	unknown	141000000	87700000	143000000	107000000	100000000	238000000	292000000	88100000
18.5	TRUE	Empty	Tropomyosin alpha-1 chain OS=Danio rerio OX=7955 GN=tpma PE=2 SV=1	TPM1_DANRE	tpma	33 kDa	TRUE	0.3		[]	unknown	146000000	82500000	114000000	90900000	101000000	221000000	516000000	64000000
31	TRUE	Empty	Tropomodulin-3 OS=Mus musculus OX=10090 GN=Tmod3 PE=1 SV=1	TMOD3_MOUSE	Tmod3	40 kDa	TRUE	0.3		[]	unknown	179000000	81800000	102000000	101000000	121000000	185000000	260000000	92100000
87.1	TRUE	Empty	Sorbin and SH3 domain-containing protein 1 OS=Mus musculus OX=10090 GN=Sorbs1 PE=1 SV=2	SRBS1_MOUSE	Sorbs1	143 kDa	TRUE	0.3		[]	unknown	36000000	26300000	36800000	32500000	39800000	18900000	18900000	28800000
97	TRUE	Empty	Alpha-adducin OS=Mus musculus OX=10090 GN=Add1 PE=1 SV=2	ADDA_MOUSE	Add1	81 kDa	TRUE	0.3		[]	unknown	40600000	32600000	35400000	25700000	36900000	24800000	25000000	28500000
98	TRUE	Empty	Cluster of SH3 domain-containing protein 19 OS=Mus musculus OX=10090 GN=Sh3d19 PE=1 SV=2 (SH319_MOUSE)	SH319_MOUSE	Sh3d19	86 kDa	TRUE	0.3		[]	unknown	34300000	22400000	31500000	17400000	25700000	16200000	13700000	26500000
98.1	TRUE	Empty	SH3 domain-containing protein 19 OS=Mus musculus OX=10090 GN=Sh3d19 PE=1 SV=2	SH319_MOUSE	Sh3d19	86 kDa	TRUE	0.3		[]	unknown	34300000	22400000	31500000	17400000	25700000	16200000	13700000	26500000
178.2	TRUE	Empty	Histone H3, embryonic OS=Dermasterias imbricata OX=7590 PE=2 SV=2	H3_DERIM (+9)		15 kDa	TRUE	0.3		[]	unknown	35100000	22400000	64000000	72500000	36800000	45900000	106000000	104000000
214	TRUE	Empty	Cluster of Clathrin light chain A OS=Mus musculus OX=10090 GN=Clta PE=1 SV=2 (CLCA_MOUSE)	CLCA_MOUSE [3]	Clta	26 kDa	TRUE	0.3		[]	unknown	159000000	8336700	141000000	46000000	58100000	33400000	58600000	34900000
214.1	TRUE	Empty	Clathrin light chain A OS=Mus musculus OX=10090 GN=Clta PE=1 SV=2	CLCA_MOUSE (+1)	Clta	26 kDa	TRUE	0.3		[]	unknown	159000000	8336700	141000000	46000000	58100000	33400000	58600000	34900000
283.2	TRUE	Empty	Plastin-2 OS=Danio rerio OX=7955 GN=lcp1 PE=2 SV=1	PLSL_DANRE	lcp1	70 kDa	TRUE	0.3		[]	unknown	14500000	9470800	6836800	3542400	10200000	12800000	17000000	7911800
429	TRUE	Empty	Glutaminase liver isoform, mitochondrial OS=Mus musculus OX=10090 GN=Gls2 PE=1 SV=2	GLSL_MOUSE (+1)	Gls2	66 kDa		0.3		[]	unknown	629220	1391800	1392500	2068400	0	0	869720	2043600
2.2	TRUE	Empty	Actin, cytoskeletal 3B OS=Strongylocentrotus purpuratus OX=7668 GN=CYIIIB PE=2 SV=1	ACTF_STRPU	CYIIIB	42 kDa	TRUE	0.31		[]	unknown	8380000000	6360000000	5870000000	6050000000	8670000000	7560000000	6840000000	6820000000
18.4	TRUE	Empty	Tropomyosin alpha-3 chain OS=Mus musculus OX=10090 GN=Tpm3 PE=1 SV=3	TPM3_MOUSE	Tpm3	33 kDa	TRUE	0.31		[]	unknown	199000000	121000000	177000000	138000000	145000000	335000000	622000000	78500000
280	TRUE	Empty	Long-chain-fatty-acid--CoA ligase 1 OS=Mus musculus OX=10090 GN=Acsl1 PE=1 SV=2	ACSL1_MOUSE	Acsl1	78 kDa		0.31		[]	unknown	4595400	11500000	6118900	8691300	4931500	4468300	0	10100000
337	TRUE	Empty	Cofilin-1 OS=Mus musculus OX=10090 GN=Cfl1 PE=1 SV=3	COF1_MOUSE	Cfl1	19 kDa	TRUE	0.31		[]	unknown	15000000	3046100	1590000	2178400	8247600	18400000	11400000	3690200
338	TRUE	Empty	Dynactin subunit 4 OS=Mus musculus OX=10090 GN=Dctn4 PE=1 SV=1	DCTN4_MOUSE	Dctn4	53 kDa		0.31		[]	unknown	1576200	2694600	2781700	2142800	7962800	2043800	1051400	5314300
393	TRUE	Empty	TRIO and F-actin-binding protein OS=Mus musculus OX=10090 GN=Triobp PE=1 SV=3	TARA_MOUSE	Triobp	223 kDa		0.31		[]	unknown	2667100	2544500	2127700	2828100	3373200	847080	510070	2413900
527	TRUE	Empty	Peripheral plasma membrane protein CASK OS=Mus musculus OX=10090 GN=Cask PE=1 SV=2	CSKP_MOUSE (+1)	Cask	105 kDa		0.31		[]	unknown	0	3643800	408470	1713700	0	0	0	1684300
567	TRUE	Empty	L-serine dehydratase/L-threonine deaminase OS=Mus musculus OX=10090 GN=Sds PE=1 SV=3	SDHL_MOUSE	Sds	35 kDa		0.31		[]	unknown	1211000	2820000	815810	0	0	827180	0	1127700
621	TRUE	Empty	Cadherin-13 OS=Mus musculus OX=10090 GN=Cdh13 PE=1 SV=2	CAD13_MOUSE (+3)	Cdh13	78 kDa		0.31		[]	unknown	4339600	1576500	0	0	0	1216700	0	0
971	TRUE	Empty	Myosin IE heavy chain OS=Dictyostelium discoideum OX=44689 GN=myoE PE=1 SV=2	MYOE_DICDI	myoE	115 kDa	TRUE	0.31		[]	unknown	0	0	0	6098100	2288300	3348800	6499000	2096900
1.24	TRUE	Empty	Myosin heavy chain, skeletal muscle (Fragments) OS=Oryctolagus cuniculus OX=9986 PE=1 SV=2	MYSS_RABIT		125 kDa	TRUE	0.32		[]	unknown	0	26600000	44900000	29500000	0	54900000	82400000	47300000
122	TRUE	Empty	Cyclin-G-associated kinase OS=Mus musculus OX=10090 GN=Gak PE=1 SV=2	GAK_MOUSE	Gak	144 kDa		0.32		[]	unknown	14900000	17600000	37900000	23900000	14200000	5138900	7381600	32800000
175	TRUE	Empty	Glutamine synthetase OS=Mus musculus OX=10090 GN=Glul PE=1 SV=6	GLNA_MOUSE	Glul	42 kDa		0.32		[]	unknown	35200000	31100000	29700000	26300000	30600000	29800000	7729900	29000000
178.1	TRUE	Empty	Histone H3.3 OS=Mus musculus OX=10090 GN=H3f3a PE=1 SV=2	H33_MOUSE (+16)	H3f3a	15 kDa	TRUE	0.32		[]	unknown	35100000	22400000	52300000	49100000	27500000	31900000	86300000	97200000
184	TRUE	Empty	RNA-binding protein 14 OS=Mus musculus OX=10090 GN=Rbm14 PE=1 SV=1	RBM14_MOUSE	Rbm14	69 kDa		0.32		[]	unknown	13500000	15800000	14700000	19000000	17800000	24100000	11400000	23400000
221	TRUE	Empty	BAG family molecular chaperone regulator 3 OS=Mus musculus OX=10090 GN=Bag3 PE=1 SV=2	BAG3_MOUSE	Bag3	62 kDa		0.32		[]	unknown	8757000	3312600	11700000	11200000	11000000	8942400	10500000	14000000
301	TRUE	Empty	Troponin T, fast skeletal muscle OS=Mus musculus OX=10090 GN=Tnnt3 PE=1 SV=3	TNNT3_MOUSE (+1)	Tnnt3	32 kDa		0.32		[]	unknown	0	3695800	8634900	8902000	0	11800000	23400000	8959900
310	TRUE	Empty	182 kDa tankyrase-1-binding protein OS=Mus musculus OX=10090 GN=Tnks1bp1 PE=1 SV=2	TB182_MOUSE	Tnks1bp1	182 kDa		0.32		[]	unknown	3825000	2907100	2982100	0	9986500	6475000	1536400	1431100
549	TRUE	Empty	Cytochrome c oxidase subunit 4 isoform 1, mitochondrial OS=Mus musculus OX=10090 GN=Cox4i1 PE=1 SV=2	COX41_MOUSE	Cox4i1	20 kDa		0.32		[]	unknown	4925000	0	0	0	4362200	7917900	1798500	0
1.21	TRUE	Empty	Myosin heavy chain, skeletal muscle, adult OS=Gallus gallus OX=9031 PE=1 SV=4	MYSS_CHICK		223 kDa	TRUE	0.33		[]	unknown	0	20300000	33800000	24300000	0	39600000	60500000	39600000
18.3	TRUE	Empty	Tropomyosin alpha-1 chain OS=Mus musculus OX=10090 GN=Tpm1 PE=1 SV=1	TPM1_MOUSE (+2)	Tpm1	33 kDa	TRUE	0.33		[]	unknown	219000000	104000000	178000000	133000000	137000000	294000000	616000000	97800000
43	TRUE	Empty	Cluster of Cytosolic 10-formyltetrahydrofolate dehydrogenase OS=Mus musculus OX=10090 GN=Aldh1l1 PE=1 SV=1 (AL1L1_MOUSE)	AL1L1_MOUSE [2]	Aldh1l1	99 kDa	TRUE	0.33		[]	unknown	77900000	133000000	71000000	78800000	98600000	69000000	37200000	75500000
43.1	TRUE	Empty	Cytosolic 10-formyltetrahydrofolate dehydrogenase OS=Mus musculus OX=10090 GN=Aldh1l1 PE=1 SV=1	AL1L1_MOUSE	Aldh1l1	99 kDa	TRUE	0.33		[]	unknown	77900000	133000000	71000000	78800000	98400000	69000000	36600000	75500000
186	TRUE	Empty	Actin-binding LIM protein 1 OS=Mus musculus OX=10090 GN=Ablim1 PE=1 SV=1	ABLM1_MOUSE	Ablim1	97 kDa	TRUE	0.33		[]	unknown	11600000	5635800	15800000	11700000	17600000	9482700	14600000	14500000
237	TRUE	Empty	Cluster of Radixin OS=Mus musculus OX=10090 GN=Rdx PE=1 SV=3 (RADI_MOUSE)	RADI_MOUSE [9]	Rdx	69 kDa	TRUE	0.33		[]	unknown	7248400	4005100	5618800	1688400	5590100	7236100	7254600	4300300
346	TRUE	Empty	V-type proton ATPase subunit d 1 OS=Mus musculus OX=10090 GN=Atp6v0d1 PE=1 SV=2	VA0D1_MOUSE	Atp6v0d1	40 kDa		0.33		[]	unknown	7639800	4261700	2323300	0	4876900	11400000	11700000	0
417	TRUE	Empty	40S ribosomal protein S7 OS=Mus musculus OX=10090 GN=Rps7 PE=2 SV=1	RS7_MOUSE (+4)	Rps7	22 kDa		0.33		[]	unknown	2265700	1206500	0	1523300	2587700	1008000	1090800	3715100
520	TRUE	Empty	Ras GTPase-activating-like protein IQGAP1 OS=Mus musculus OX=10090 GN=Iqgap1 PE=1 SV=2	IQGA1_MOUSE	Iqgap1	189 kDa	TRUE	0.33		[]	unknown	0	0	0	0	445970	0	10600000	0
652	TRUE	Empty	Unconventional myosin-VIIa OS=Mus musculus OX=10090 GN=Myo7a PE=1 SV=2	MYO7A_MOUSE	Myo7a	255 kDa		0.33		[]	unknown	1538300	0	0	2187600	0	0	0	1107200
661	TRUE	Empty	Unconventional myosin-X OS=Mus musculus OX=10090 GN=Myo10 PE=1 SV=1	MYO10_MOUSE	Myo10	237 kDa	TRUE	0.33		[]	unknown	946050	0	0	0	1239700	0	0	2204700
860	TRUE	Empty	Twinfilin-2 OS=Mus musculus OX=10090 GN=Twf2 PE=1 SV=1	TWF2_MOUSE	Twf2	39 kDa	TRUE	0.33		[]	unknown	0	0	0	3458200	0	4272900	9830500	0
2.4	TRUE	Empty	Actin-2 OS=Schizophyllum commune OX=5334 GN=ACT2 PE=3 SV=1	ACT2_SCHCO	ACT2	42 kDa	TRUE	0.34		[]	unknown	4260000000	3050000000	2250000000	2490000000	3610000000	1930000000	840000000	2600000000
2.65	TRUE	Empty	Actin-1 OS=Naegleria fowleri OX=5763 PE=2 SV=2	ACT1_NAEFO		42 kDa	TRUE	0.34		[]	unknown	3990000000	3000000000	2000000000	2270000000	3100000000	2020000000	1210000000	2470000000
5.3	TRUE	Empty	Vimentin (Fragment) OS=Cricetulus griseus OX=10029 GN=VIM PE=2 SV=1	VIME_CRIGR	VIM	52 kDa	TRUE	0.34		[]	unknown	247000000	149000000	223000000	207000000	244000000	190000000	225000000	291000000
18	TRUE	Empty	Cluster of Tropomyosin beta chain OS=Mus musculus OX=10090 GN=Tpm2 PE=1 SV=1 (TPM2_MOUSE)	TPM2_MOUSE [10]	Tpm2	33 kDa	TRUE	0.34		[]	unknown	521000000	201000000	393000000	276000000	312000000	615000000	1360000000	216000000
99.3	TRUE	Empty	Elongation factor 1-alpha 1 OS=Oscheius tipulae OX=141969 GN=eft-1 PE=3 SV=1	EF1A1_OSCTI (+2)	eft-1	50 kDa	TRUE	0.34		[]	unknown	34800000	97600000	43100000	49800000	22500000	31000000	33100000	67300000
158.8	TRUE	Empty	Calmodulin OS=Euglena gracilis OX=3039 PE=1 SV=2	CALM_EUGGR		17 kDa	TRUE	0.34		[]	unknown	0	0	12800000	0	0	13300000	57500000	0
166	TRUE	Empty	Probable ATP-dependent RNA helicase DDX5 OS=Mus musculus OX=10090 GN=Ddx5 PE=1 SV=2	DDX5_MOUSE	Ddx5	69 kDa	TRUE	0.34		[]	unknown	21700000	48900000	35800000	47100000	20000000	17900000	13500000	54900000
215	TRUE	Empty	Cluster of Guanine nucleotide-binding protein G(i) subunit alpha-2 OS=Mus musculus OX=10090 GN=Gnai2 PE=1 SV=5 (GNAI2_MOUSE)	GNAI2_MOUSE [4]	Gnai2	40 kDa	TRUE	0.34		[]	unknown	11300000	19600000	0	5056000	9886800	38700000	14100000	7416700
278.2	TRUE	Empty	Tyrosine-protein kinase Yes OS=Mus musculus OX=10090 GN=Yes1 PE=1 SV=3	YES_MOUSE	Yes1	61 kDa	TRUE	0.34		[]	unknown	611980	1806700	0	623730	706600	0	0	573710
491.2	TRUE	Empty	Dipeptidyl peptidase 4 OS=Homo sapiens OX=9606 GN=DPP4 PE=1 SV=2	DPP4_HUMAN	DPP4	88 kDa	TRUE	0.34		[]	unknown	0	537830	0	0	1161100	685590	0	0
517	TRUE	Empty	FERM, ARHGEF and pleckstrin domain-containing protein 1 OS=Mus musculus OX=10090 GN=Farp1 PE=1 SV=1	FARP1_MOUSE	Farp1	119 kDa		0.34		[]	unknown	2079500	3138500	0	1682500	2168500	0	0	1277300
635	TRUE	Empty	Decorin OS=Mus musculus OX=10090 GN=Dcn PE=1 SV=1	PGS2_MOUSE	Dcn	40 kDa		0.34		[]	unknown	1537900	0	0	1824500	0	0	0	1047800
675	TRUE	Empty	Cluster of Ceruloplasmin OS=Mus musculus OX=10090 GN=Cp PE=1 SV=2 (CERU_MOUSE)	CERU_MOUSE	Cp	121 kDa	TRUE	0.34		[]	unknown	492620	904380	0	649280	0	853210	0	0
675.1	TRUE	Empty	Ceruloplasmin OS=Mus musculus OX=10090 GN=Cp PE=1 SV=2	CERU_MOUSE	Cp	121 kDa	TRUE	0.34		[]	unknown	492620	904380	0	649280	0	853210	0	0
1.15	TRUE	Empty	Myosin-14 OS=Homo sapiens OX=9606 GN=MYH14 PE=1 SV=2	MYH14_HUMAN	MYH14	228 kDa	TRUE	0.35		[]	unknown	531000000	441000000	595000000	358000000	475000000	610000000	670000000	463000000
13	TRUE	Empty	Cluster of Unconventional myosin-XVIIIa OS=Mus musculus OX=10090 GN=Myo18a PE=1 SV=2 (MY18A_MOUSE)	MY18A_MOUSE [2]	Myo18a	233 kDa	TRUE	0.35		[]	unknown	280000000	332000000	388000000	351000000	300000000	300000000	253000000	367000000
18.1	TRUE	Empty	Tropomyosin alpha-3 chain OS=Rattus norvegicus OX=10116 GN=Tpm3 PE=1 SV=2	TPM3_RAT	Tpm3	29 kDa	TRUE	0.35		[]	unknown	384000000	143000000	264000000	201000000	226000000	461000000	780000000	142000000
27.2	TRUE	Empty	Argininosuccinate synthase OS=Bos taurus OX=9913 GN=ASS1 PE=2 SV=1	ASSY_BOVIN	ASS1	46 kDa	TRUE	0.35		[]	unknown	25200000	36400000	38900000	40800000	31100000	31400000	55700000	54900000
29	TRUE	Empty	Non-muscle caldesmon OS=Rattus norvegicus OX=10116 GN=Cald1 PE=1 SV=1	CALD1_RAT	Cald1	61 kDa	TRUE	0.35		[]	unknown	195000000	68600000	187000000	89300000	155000000	91600000	29900000	93900000
37.3	TRUE	Empty	AP-2 complex subunit mu OS=Gallus gallus OX=9031 GN=AP2M1 PE=2 SV=1	AP2M1_CHICK	AP2M1	49 kDa	TRUE	0.35		[]	unknown	57700000	125000000	121000000	184000000	114000000	121000000	181000000	211000000
237.1	TRUE	Empty	Radixin OS=Mus musculus OX=10090 GN=Rdx PE=1 SV=3	RADI_MOUSE (+3)	Rdx	69 kDa	TRUE	0.35		[]	unknown	7248400	4005100	5618800	1688400	5413400	7236100	7254600	4300300
241	TRUE	Empty	Cluster of Epidermal growth factor receptor OS=Mus musculus OX=10090 GN=Egfr PE=1 SV=1 (EGFR_MOUSE)	EGFR_MOUSE	Egfr	135 kDa	TRUE	0.35		[]	unknown	3704600	3728200	7678600	4746700	8837000	3844800	4090900	11700000
241.1	TRUE	Empty	Epidermal growth factor receptor OS=Mus musculus OX=10090 GN=Egfr PE=1 SV=1	EGFR_MOUSE	Egfr	135 kDa	TRUE	0.35		[]	unknown	3704600	3728200	7678600	4746700	8837000	3844800	4090900	11700000
352	TRUE	Empty	Collagen alpha-1(III) chain OS=Bos taurus OX=9913 GN=COL3A1 PE=1 SV=1	CO3A1_BOVIN	COL3A1	94 kDa		0.35		[]	unknown	10300000	7070800	6957100	7747100	11200000	3651600	4406000	5127300
466	TRUE	Empty	LIM and SH3 domain protein 1 OS=Mus musculus OX=10090 GN=Lasp1 PE=1 SV=1	LASP1_MOUSE	Lasp1	30 kDa		0.35		[]	unknown	1412000	2690300	0	0	10300000	0	0	4004300
478	TRUE	Empty	rRNA 2'-O-methyltransferase fibrillarin OS=Mus musculus OX=10090 GN=Fbl PE=1 SV=2	FBRL_MOUSE (+2)	Fbl	34 kDa		0.35		[]	unknown	0	0	6341200	15200000	0	0	0	5938000
580	TRUE	Empty	Septin-2 OS=Mus musculus OX=10090 GN=Sept2 PE=1 SV=2	SEPT2_MOUSE (+3)	2022-09-02	42 kDa		0.35		[]	unknown	2473900	0	0	0	2080400	2462800	0	1272400
665	TRUE	Empty	Stomatin-like protein 2, mitochondrial OS=Mus musculus OX=10090 GN=Stoml2 PE=1 SV=1	STML2_MOUSE	Stoml2	38 kDa		0.35		[]	unknown	2228100	0	0	838690	779880	0	0	0
2.5	TRUE	Empty	Actin-1 OS=Echinococcus granulosus OX=6210 GN=ACTI PE=3 SV=1	ACT1_ECHGR	ACTI	42 kDa	TRUE	0.36		[]	unknown	5090000000	4400000000	3400000000	3220000000	5030000000	2660000000	2140000000	3250000000
37.1	TRUE	Empty	AP-2 complex subunit mu OS=Mus musculus OX=10090 GN=Ap2m1 PE=1 SV=1	AP2M1_MOUSE (+4)	Ap2m1	50 kDa	TRUE	0.36		[]	unknown	57800000	125000000	121000000	184000000	113000000	121000000	181000000	211000000
37.2	TRUE	Empty	AP-2 complex subunit mu OS=Xenopus laevis OX=8355 GN=ap2m1 PE=2 SV=1	AP2M1_XENLA	ap2m1	50 kDa	TRUE	0.36		[]	unknown	49200000	107000000	108000000	160000000	99000000	108000000	165000000	170000000
67.2	TRUE	Empty	ATP synthase subunit beta OS=Bacillus anthracis (strain A0248) OX=592021 GN=atpD PE=3 SV=1	ATPB_BACAA (+36)	atpD	51 kDa	TRUE	0.36		[]	unknown	0	4149800	0	0	0	0	0	0
80.1	TRUE	Empty	Basement membrane-specific heparan sulfate proteoglycan core protein OS=Mus musculus OX=10090 GN=Hspg2 PE=1 SV=1	PGBM_MOUSE	Hspg2	398 kDa	TRUE	0.36		[]	unknown	7850700	25900000	21100000	53300000	13100000	7557900	6108800	35200000
87	TRUE	Empty	Cluster of Sorbin and SH3 domain-containing protein 1 OS=Mus musculus OX=10090 GN=Sorbs1 PE=1 SV=2 (SRBS1_MOUSE)	SRBS1_MOUSE [2]	Sorbs1	143 kDa	TRUE	0.36		[]	unknown	36700000	27300000	37500000	33300000	42600000	19700000	19500000	29600000
95.5	TRUE	Empty	Glyceraldehyde-3-phosphate dehydrogenase 1, cytosolic OS=Zea mays OX=4577 GN=GAPC1 PE=2 SV=2	G3PC1_MAIZE	GAPC1	37 kDa	TRUE	0.36		[]	unknown	0	0	0	0	0	0	3493400	0
100	TRUE	Empty	Lipolysis-stimulated lipoprotein receptor OS=Mus musculus OX=10090 GN=Lsr PE=1 SV=1	LSR_MOUSE	Lsr	66 kDa		0.36		[]	unknown	51000000	36900000	46600000	41000000	77200000	46800000	47500000	39500000
119.6	TRUE	Empty	Histone H2A OS=Cryptococcus neoformans var. neoformans serotype D (strain B-3501A) OX=283643 GN=HTA1 PE=3 SV=1	H2A_CRYNB (+1)	HTA1	14 kDa	TRUE	0.36		[]	unknown	0	0	11200000	0	0	0	0	0
119.7	TRUE	Empty	Probable histone H2A.5 OS=Arabidopsis thaliana OX=3702 GN=At5g27670 PE=1 SV=1	H2A5_ARATH	At5g27670	16 kDa	TRUE	0.36		[]	unknown	8398600	0	0	0	0	0	0	0
134.2	TRUE	Empty	Glutathione S-transferase P OS=Bos taurus OX=9913 GN=GSTP1 PE=1 SV=2	GSTP1_BOVIN	GSTP1	24 kDa	TRUE	0.36		[]	unknown	0	0	0	0	0	15500000	0	0
158.5	TRUE	Empty	Calmodulin-like protein 3 OS=Homo sapiens OX=9606 GN=CALML3 PE=1 SV=2	CALL3_HUMAN	CALML3	17 kDa	TRUE	0.36		[]	unknown	0	0	0	0	0	0	55800000	0
158.6	TRUE	Empty	Calmodulin OS=Pneumocystis carinii OX=4754 PE=3 SV=1	CALM_PNECA		17 kDa	TRUE	0.36		[]	unknown	0	0	0	0	0	0	33700000	0
158.7	TRUE	Empty	Calmodulin OS=Chlamydomonas reinhardtii OX=3055 PE=1 SV=2	CALM_CHLRE		18 kDa	TRUE	0.36		[]	unknown	0	0	0	0	0	0	23800000	0
173	TRUE	Empty	Uncharacterized protein FLJ45252 homolog OS=Mus musculus OX=10090 PE=1 SV=2	YJ005_MOUSE		38 kDa		0.36		[]	unknown	21800000	18000000	29000000	11800000	22400000	23400000	23100000	26200000
177.2	TRUE	Empty	Dystrophin OS=Homo sapiens OX=9606 GN=DMD PE=1 SV=3	DMD_HUMAN	DMD	427 kDa	TRUE	0.36		[]	unknown	0	0	2612700	0	0	0	0	0
177.3	TRUE	Empty	Dystrophin OS=Gallus gallus OX=9031 GN=DMD PE=2 SV=1	DMD_CHICK	DMD	423 kDa	TRUE	0.36		[]	unknown	0	0	2612700	0	0	0	0	0
178	TRUE	Empty	Cluster of Histone H3.3 OS=Mus musculus OX=10090 GN=H3f3a PE=1 SV=2 (H33_MOUSE)	H33_MOUSE [28]	H3f3a	15 kDa	TRUE	0.36		[]	unknown	35100000	22400000	68200000	78900000	38500000	45900000	106000000	104000000
188.5	TRUE	Empty	Heat shock protein 90-2 OS=Arabidopsis thaliana OX=3702 GN=HSP90-2 PE=1 SV=1	HS902_ARATH (+2)	HSP90-2	80 kDa	TRUE	0.36		[]	unknown	0	2668500	0	0	0	0	0	0
225.3	TRUE	Empty	3-alpha-hydroxysteroid dehydrogenase OS=Rattus norvegicus OX=10116 GN=Akr1c9 PE=1 SV=1	DIDH_RAT	Akr1c9	37 kDa	TRUE	0.36		[]	unknown	0	0	0	0	0	6787900	0	0
233.2	TRUE	Empty	Intersectin-1 OS=Homo sapiens OX=9606 GN=ITSN1 PE=1 SV=3	ITSN1_HUMAN	ITSN1	195 kDa	TRUE	0.36		[]	unknown	0	0	0	0	0	0	0	4846200
245.2	TRUE	Empty	T-complex protein 1 subunit zeta (Fragment) OS=Sus scrofa OX=9823 GN=CCT6 PE=2 SV=1	TCPZ_PIG	CCT6	11 kDa	TRUE	0.36		[]	unknown	0	2475200	0	0	0	0	0	0
254.2	TRUE	Empty	Enhancer of mRNA-decapping protein 4 OS=Rattus norvegicus OX=10116 GN=Edc4 PE=1 SV=1	EDC4_RAT	Edc4	153 kDa	TRUE	0.36		[]	unknown	3753200	1593300	4259300	994280	4744300	1861900	3534200	4561700
268.2	TRUE	Empty	Liver carboxylesterase 1 OS=Mus musculus OX=10090 GN=Ces1 PE=1 SV=1	EST1_MOUSE	Ces1	63 kDa	TRUE	0.36		[]	unknown	0	6061900	0	0	0	0	0	0
374.2	TRUE	Empty	DNA topoisomerase 1 OS=Schizosaccharomyces pombe (strain 972 / ATCC 24843) OX=284812 GN=top1 PE=1 SV=2	TOP1_SCHPO	top1	94 kDa	TRUE	0.36		[]	unknown	0	0	0	0	0	0	9207700	0
420.2	TRUE	Empty	Importin subunit beta OS=Xenopus laevis OX=8355 GN=kpnb1 PE=1 SV=3	IMB_XENLA	kpnb1	97 kDa	TRUE	0.36		[]	unknown	0	0	0	0	0	0	2061800	0
422.2	TRUE	Empty	Cytochrome P450 4A12A OS=Mus musculus OX=10090 GN=Cyp4a12a PE=1 SV=2	CP4CA_MOUSE	Cyp4a12a	58 kDa	TRUE	0.36		[]	unknown	0	0	0	0	0	0	11200000	0
456	TRUE	Empty	Protein transport protein Sec16A OS=Homo sapiens OX=9606 GN=SEC16A PE=1 SV=3	SC16A_HUMAN	SEC16A	234 kDa		0.36		[]	unknown	0	0	0	3621700	0	1799900	5140200	2215800
458.2	TRUE	Empty	Cytochrome c oxidase subunit 2 OS=Ailuropoda melanoleuca OX=9646 GN=MT-CO2 PE=3 SV=1	COX2_AILME (+19)	MT-CO2	26 kDa	TRUE	0.36		[]	unknown	0	3224700	3745300	2761300	2717000	0	0	2558600
459.2	TRUE	Empty	Neurabin-1 OS=Homo sapiens OX=9606 GN=PPP1R9A PE=1 SV=2	NEB1_HUMAN (+1)	PPP1R9A	123 kDa	TRUE	0.36		[]	unknown	0	0	0	0	1065400	0	0	0
510.2	TRUE	Empty	Aldo-keto reductase family 1 member C13 OS=Mesocricetus auratus OX=10036 GN=AKR1C13 PE=1 SV=1	AK1CD_MESAU	AKR1C13	37 kDa	TRUE	0.36		[]	unknown	0	0	0	0	0	6889400	0	0
562	TRUE	Empty	Troponin I, fast skeletal muscle OS=Mus musculus OX=10090 GN=Tnni2 PE=2 SV=2	TNNI2_MOUSE	Tnni2	21 kDa	TRUE	0.36		[]	unknown	0	0	6057400	0	0	6809400	13600000	0
570.2	TRUE	Empty	Coatomer subunit gamma-2 OS=Mus musculus OX=10090 GN=Copg2 PE=1 SV=1	COPG2_MOUSE (+1)	Copg2	98 kDa	TRUE	0.36		[]	unknown	0	0	0	0	0	0	0	476980
575	TRUE	Empty	E3 ubiquitin-protein ligase DTX3L OS=Mus musculus OX=10090 GN=Dtx3l PE=1 SV=1	DTX3L_MOUSE	Dtx3l	83 kDa		0.36		[]	unknown	0	0	0	0	0	0	0	1502000
592.2	TRUE	Empty	Putative RNA-binding protein Luc7-like 1 OS=Mus musculus OX=10090 GN=Luc7l PE=1 SV=2	LUC7L_MOUSE (+1)	Luc7l	44 kDa	TRUE	0.36		[]	unknown	0	0	1873500	0	0	0	0	0
613	TRUE	Empty	Small nuclear ribonucleoprotein Sm D1 OS=Mus musculus OX=10090 GN=Snrpd1 PE=1 SV=1	SMD1_MOUSE (+3)	Snrpd1	13 kDa		0.36		[]	unknown	0	0	0	1971500	0	0	0	0
616	TRUE	Empty	Ectonucleotide pyrophosphatase/phosphodiesterase family member 6 OS=Mus musculus OX=10090 GN=Enpp6 PE=1 SV=1	ENPP6_MOUSE	Enpp6	51 kDa		0.36		[]	unknown	0	0	0	0	0	405190	0	0
617	TRUE	Empty	Cell division control protein 42 homolog OS=Mus musculus OX=10090 GN=Cdc42 PE=1 SV=2	CDC42_MOUSE (+7)	Cdc42	21 kDa		0.36		[]	unknown	1982000	0	0	0	0	0	0	0
618.2	TRUE	Empty	Kinesin-like protein KIF13A OS=Mus musculus OX=10090 GN=Kif13a PE=1 SV=1	KI13A_MOUSE (+1)	Kif13a	196 kDa	TRUE	0.36		[]	unknown	0	0	0	0	0	0	0	880190
625	TRUE	Empty	TOM1-like protein 2 OS=Mus musculus OX=10090 GN=Tom1l2 PE=1 SV=1	TM1L2_MOUSE	Tom1l2	56 kDa		0.36		[]	unknown	2515900	0	0	0	0	0	0	0
644.2	TRUE	Empty	Guanine nucleotide-binding protein G(q) subunit alpha OS=Mus musculus OX=10090 GN=Gnaq PE=1 SV=4	GNAQ_MOUSE (+5)	Gnaq	42 kDa	TRUE	0.36		[]	unknown	0	0	0	0	0	1774200	0	0
644.3	TRUE	Empty	Guanine nucleotide-binding protein subunit alpha-11 OS=Meleagris gallopavo OX=9103 GN=GNA11 PE=1 SV=1	GNA11_MELGA	GNA11	42 kDa	TRUE	0.36		[]	unknown	0	0	0	0	0	3203700	0	0
649	TRUE	Empty	Glutaryl-CoA dehydrogenase, mitochondrial OS=Mus musculus OX=10090 GN=Gcdh PE=1 SV=2	GCDH_MOUSE	Gcdh	49 kDa		0.36		[]	unknown	0	0	0	0	0	0	0	3144700
670	TRUE	Empty	Integrin-linked protein kinase OS=Mus musculus OX=10090 GN=Ilk PE=1 SV=2	ILK_MOUSE (+5)	Ilk	51 kDa		0.36		[]	unknown	0	0	0	0	0	708330	0	0
672	TRUE	Empty	S-phase kinase-associated protein 1 OS=Mus musculus OX=10090 GN=Skp1 PE=1 SV=3	SKP1_MOUSE (+8)	Skp1	19 kDa		0.36		[]	unknown	658320	0	0	0	0	0	0	0
681	TRUE	Empty	von Willebrand factor A domain-containing protein 8 OS=Mus musculus OX=10090 GN=Vwa8 PE=1 SV=2	VWA8_MOUSE	Vwa8	213 kDa		0.36		[]	unknown	0	0	0	0	0	0	0	4594100
692	TRUE	Empty	AP-1 complex subunit mu-1 OS=Mus musculus OX=10090 GN=Ap1m1 PE=1 SV=3	AP1M1_MOUSE (+3)	Ap1m1	49 kDa		0.36		[]	unknown	0	0	0	0	0	0	0	6041400
693	TRUE	Empty	Fatty aldehyde dehydrogenase OS=Mus musculus OX=10090 GN=Aldh3a2 PE=1 SV=2	AL3A2_MOUSE	Aldh3a2	54 kDa		0.36		[]	unknown	0	1403600	0	0	0	0	0	0
694	TRUE	Empty	Glyoxylate reductase/hydroxypyruvate reductase OS=Mus musculus OX=10090 GN=Grhpr PE=1 SV=1	GRHPR_MOUSE	Grhpr	35 kDa		0.36		[]	unknown	0	0	0	0	0	1258100	0	0
700	TRUE	Empty	Solute carrier organic anion transporter family member 1B2 OS=Mus musculus OX=10090 GN=Slco1b2 PE=1 SV=1	SO1B2_MOUSE	Slco1b2	77 kDa		0.36		[]	unknown	0	1687200	0	0	0	0	0	0
703	TRUE	Empty	Eukaryotic translation initiation factor 3 subunit H OS=Mus musculus OX=10090 GN=Eif3h PE=1 SV=1	EIF3H_MOUSE	Eif3h	40 kDa		0.36		[]	unknown	0	1002900	0	0	0	0	0	0
706	TRUE	Empty	Serum paraoxonase/arylesterase 1 OS=Mus musculus OX=10090 GN=Pon1 PE=1 SV=2	PON1_MOUSE	Pon1	40 kDa		0.36		[]	unknown	0	774200	0	0	0	0	0	0
707	TRUE	Empty	60S ribosomal protein L11 OS=Mus musculus OX=10090 GN=Rpl11 PE=1 SV=4	RL11_MOUSE (+5)	Rpl11	20 kDa		0.36		[]	unknown	0	0	0	0	0	0	0	4049000
708	TRUE	Empty	Pantetheinase OS=Mus musculus OX=10090 GN=Vnn1 PE=1 SV=3	VNN1_MOUSE	Vnn1	57 kDa		0.36		[]	unknown	0	0	0	0	0	0	0	1368800
709	TRUE	Empty	Glutamyl aminopeptidase OS=Mus musculus OX=10090 GN=Enpep PE=1 SV=1	AMPE_MOUSE	Enpep	108 kDa		0.36		[]	unknown	0	2487400	0	0	0	0	0	0
712	TRUE	Empty	Alanine--tRNA ligase, cytoplasmic OS=Mus musculus OX=10090 GN=Aars PE=1 SV=1	SYAC_MOUSE	Aars	107 kDa		0.36		[]	unknown	0	0	0	415320	0	0	0	0
713	TRUE	Empty	4-trimethylaminobutyraldehyde dehydrogenase OS=Bos taurus OX=9913 GN=ALDH9A1 PE=2 SV=1	AL9A1_BOVIN	ALDH9A1	54 kDa		0.36		[]	unknown	0	0	0	0	0	2424700	0	0
714.2	TRUE	Empty	UDP-glucose 6-dehydrogenase OS=Bos taurus OX=9913 GN=UGDH PE=1 SV=2	UGDH_BOVIN (+2)	UGDH	55 kDa	TRUE	0.36		[]	unknown	0	2297900	0	0	0	0	0	0
717	TRUE	Empty	Glutenin, high molecular weight subunit DY10 OS=Triticum aestivum OX=4565 GN=GLU-D1-2B PE=3 SV=1	GLT0_WHEAT	GLU-D1-2B	70 kDa		0.36		[]	unknown	0	0	0	0	0	0	16000000	0
718	TRUE	Empty	Ig heavy chain V regions TEPC 15/S107/HPCM1/HPCM2/HPCM3 OS=Mus musculus OX=10090 PE=1 SV=1	HVM18_MOUSE (+4)		14 kDa		0.36		[]	unknown	5863300	0	0	0	0	0	0	0
719	TRUE	Empty	Kinesin-like protein KIF16B OS=Mus musculus OX=10090 GN=Kif16b PE=1 SV=1	KI16B_MOUSE	Kif16b	150 kDa	TRUE	0.36		[]	unknown	0	5005300	0	0	0	0	0	0
724	TRUE	Empty	H-2 class I histocompatibility antigen, D-K alpha chain OS=Mus musculus OX=10090 GN=H2-D1 PE=1 SV=1	HA13_MOUSE (+3)	H2-D1	41 kDa		0.36		[]	unknown	0	0	2855500	0	0	0	0	0
728	TRUE	Empty	PRKC apoptosis WT1 regulator protein OS=Mus musculus OX=10090 GN=Pawr PE=1 SV=2	PAWR_MOUSE	Pawr	36 kDa		0.36		[]	unknown	0	0	0	0	0	0	2153100	0
732	TRUE	Empty	26S proteasome regulatory subunit 6A OS=Mus musculus OX=10090 GN=Psmc3 PE=1 SV=2	PRS6A_MOUSE (+3)	Psmc3	50 kDa		0.36		[]	unknown	0	789880	0	0	0	0	0	0
735	TRUE	Empty	Vacuolar protein sorting-associated protein 35 OS=Mus musculus OX=10090 GN=Vps35 PE=1 SV=1	VPS35_MOUSE (+2)	Vps35	92 kDa		0.36		[]	unknown	0	0	0	0	0	3259700	0	0
736	TRUE	Empty	Protein NipSnap homolog 1 OS=Mus musculus OX=10090 GN=Nipsnap1 PE=1 SV=1	NIPS1_MOUSE	Nipsnap1	33 kDa		0.36		[]	unknown	0	0	0	0	0	4162800	0	0
738	TRUE	Empty	ADP-ribosylation factor GTPase-activating protein 2 OS=Mus musculus OX=10090 GN=Arfgap2 PE=1 SV=1	ARFG2_MOUSE (+1)	Arfgap2	57 kDa		0.36		[]	unknown	0	0	0	0	0	0	0	1945200
746	TRUE	Empty	Biglycan OS=Equus caballus OX=9796 GN=BGN PE=2 SV=1	PGS1_HORSE	BGN	42 kDa		0.36		[]	unknown	0	0	0	1412400	0	0	0	0
751	TRUE	Empty	2-oxoisovalerate dehydrogenase subunit beta, mitochondrial OS=Mus musculus OX=10090 GN=Bckdhb PE=1 SV=2	ODBB_MOUSE (+1)	Bckdhb	43 kDa		0.36		[]	unknown	0	0	0	0	0	0	0	820670
752	TRUE	Empty	Solute carrier family 2, facilitated glucose transporter member 2 OS=Mus musculus OX=10090 GN=Slc2a2 PE=1 SV=3	GTR2_MOUSE	Slc2a2	57 kDa		0.36		[]	unknown	0	0	0	0	0	0	2302100	0
754	TRUE	Empty	Splicing factor 1 OS=Mus musculus OX=10090 GN=Sf1 PE=1 SV=6	SF01_MOUSE	Sf1	70 kDa		0.36		[]	unknown	0	0	936410	0	0	0	0	0
760	TRUE	Empty	Gap junction beta-2 protein OS=Mus musculus OX=10090 GN=Gjb2 PE=1 SV=1	CXB2_MOUSE (+1)	Gjb2	26 kDa		0.36		[]	unknown	0	0	0	2313800	0	0	0	0
762.1	TRUE	Empty	Immunoglobulin kappa variable 2-28 OS=Homo sapiens OX=9606 GN=IGKV2-28 PE=3 SV=1	KV228_HUMAN (+3)	IGKV2-28	13 kDa	TRUE	0.36		[]	unknown	0	0	0	0	0	687390	0	0
764.2	TRUE	Empty	Rho guanine nucleotide exchange factor 2 OS=Sus scrofa OX=9823 GN=ARHGEF2 PE=2 SV=1	ARHG2_PIG	ARHGEF2	108 kDa	TRUE	0.36		[]	unknown	0	3977500	0	0	0	0	0	0
766	TRUE	Empty	Phosphoglycerate mutase 1 OS=Mus musculus OX=10090 GN=Pgam1 PE=1 SV=3	PGAM1_MOUSE (+2)	Pgam1	29 kDa		0.36		[]	unknown	0	0	0	0	0	4107500	0	0
768	TRUE	Empty	Pericentriolar material 1 protein OS=Mus musculus OX=10090 GN=Pcm1 PE=1 SV=2	PCM1_MOUSE	Pcm1	229 kDa		0.36		[]	unknown	0	0	0	0	0	2539800	0	0
770	TRUE	Empty	Probable 2-oxoglutarate dehydrogenase E1 component DHKTD1, mitochondrial OS=Mus musculus OX=10090 GN=Dhtkd1 PE=1 SV=1	DHTK1_MOUSE	Dhtkd1	103 kDa		0.36		[]	unknown	0	0	0	1296200	0	0	0	0
771	TRUE	Empty	Glutathione S-transferase kappa 1 OS=Mus musculus OX=10090 GN=Gstk1 PE=1 SV=3	GSTK1_MOUSE	Gstk1	26 kDa		0.36		[]	unknown	0	0	0	0	0	3974000	0	0
773	TRUE	Empty	Protein disulfide-isomerase A4 OS=Mus musculus OX=10090 GN=Pdia4 PE=1 SV=3	PDIA4_MOUSE	Pdia4	72 kDa		0.36		[]	unknown	0	3036000	0	0	0	0	0	0
775	TRUE	Empty	Eukaryotic translation initiation factor 3 subunit D OS=Mus musculus OX=10090 GN=Eif3d PE=1 SV=2	EIF3D_MOUSE (+1)	Eif3d	64 kDa		0.36		[]	unknown	0	2615500	0	0	0	0	0	0
778	TRUE	Empty	Long-chain-fatty-acid--CoA ligase 5 OS=Mus musculus OX=10090 GN=Acsl5 PE=1 SV=1	ACSL5_MOUSE	Acsl5	76 kDa		0.36		[]	unknown	0	1214300	0	0	0	0	0	0
782	TRUE	Empty	Mitochondrial antiviral-signaling protein OS=Mus musculus OX=10090 GN=Mavs PE=1 SV=1	MAVS_MOUSE	Mavs	53 kDa		0.36		[]	unknown	0	2001000	0	0	0	0	0	0
785	TRUE	Empty	40S ribosomal protein S14 OS=Mus musculus OX=10090 GN=Rps14 PE=1 SV=3	RS14_MOUSE (+9)	Rps14	16 kDa		0.36		[]	unknown	0	0	0	4310000	0	0	0	0
790	TRUE	Empty	Mitochondrial pyruvate carrier 2 OS=Mus musculus OX=10090 GN=Mpc2 PE=1 SV=1	MPC2_MOUSE (+1)	Mpc2	14 kDa		0.36		[]	unknown	0	0	0	0	0	1100600	0	0
796	TRUE	Empty	FERM, ARHGEF and pleckstrin domain-containing protein 2 OS=Mus musculus OX=10090 GN=Farp2 PE=1 SV=2	FARP2_MOUSE	Farp2	121 kDa		0.36		[]	unknown	0	0	2270300	0	0	0	0	0
799	TRUE	Empty	2,4-dienoyl-CoA reductase, mitochondrial OS=Mus musculus OX=10090 GN=Decr1 PE=1 SV=1	DECR_MOUSE	Decr1	36 kDa		0.36		[]	unknown	0	0	0	0	0	0	869060	0
800	TRUE	Empty	Myb-binding protein 1A OS=Mus musculus OX=10090 GN=Mybbp1a PE=1 SV=2	MBB1A_MOUSE	Mybbp1a	152 kDa		0.36		[]	unknown	0	0	0	636020	0	0	0	0
802	TRUE	Empty	Methyl-CpG-binding protein 2 OS=Mus musculus OX=10090 GN=Mecp2 PE=1 SV=1	MECP2_MOUSE	Mecp2	52 kDa		0.36		[]	unknown	0	0	0	1229200	0	0	0	0
803	TRUE	Empty	Nuclear pore complex protein Nup50 OS=Mus musculus OX=10090 GN=Nup50 PE=1 SV=3	NUP50_MOUSE	Nup50	49 kDa		0.36		[]	unknown	0	0	0	0	0	0	0	840230
805	TRUE	Empty	AP-1 complex subunit sigma-1A OS=Mus musculus OX=10090 GN=Ap1s1 PE=1 SV=1	AP1S1_MOUSE (+2)	Ap1s1	19 kDa		0.36		[]	unknown	0	0	0	0	0	0	1557300	0
807	TRUE	Empty	Lactoylglutathione lyase OS=Mus musculus OX=10090 GN=Glo1 PE=1 SV=3	LGUL_MOUSE (+2)	Glo1	21 kDa		0.36		[]	unknown	760180	0	0	0	0	0	0	0
810	TRUE	Empty	Vesicle-associated membrane protein-associated protein A OS=Mus musculus OX=10090 GN=Vapa PE=1 SV=2	VAPA_MOUSE (+2)	Vapa	28 kDa		0.36		[]	unknown	0	0	0	1757300	0	0	0	0
811	TRUE	Empty	60S ribosomal protein L9 OS=Mus musculus OX=10090 GN=Rpl9 PE=2 SV=2	RL9_MOUSE (+4)	Rpl9	22 kDa		0.36		[]	unknown	0	0	0	0	0	0	1363600	0
812.2	TRUE	Empty	Guanine nucleotide-binding protein G(I)/G(S)/G(T) subunit beta-3 OS=Mus musculus OX=10090 GN=Gnb3 PE=1 SV=2	GBB3_MOUSE (+3)	Gnb3	37 kDa	TRUE	0.36		[]	unknown	0	0	0	0	0	4529700	0	0
813.2	TRUE	Empty	Serine/arginine-rich splicing factor 7 OS=Mus musculus OX=10090 GN=Srsf7 PE=1 SV=1	SRSF7_MOUSE (+2)	Srsf7	31 kDa	TRUE	0.36		[]	unknown	0	0	0	4195900	0	0	0	0
814	TRUE	Empty	Eukaryotic translation initiation factor 3 subunit E OS=Mus musculus OX=10090 GN=Eif3e PE=1 SV=1	EIF3E_MOUSE (+8)	Eif3e	52 kDa		0.36		[]	unknown	0	0	0	0	0	1822400	0	0
815	TRUE	Empty	Hornerin OS=Homo sapiens OX=9606 GN=HRNR PE=1 SV=2	HORN_HUMAN	HRNR	282 kDa		0.36		[]	unknown	0	0	2875700	0	0	0	0	0
817	TRUE	Empty	26S proteasome non-ATPase regulatory subunit 12 OS=Mus musculus OX=10090 GN=Psmd12 PE=1 SV=4	PSD12_MOUSE (+3)	Psmd12	53 kDa		0.36		[]	unknown	0	0	0	0	0	1598400	0	0
818	TRUE	Empty	Serotransferrin OS=Mus musculus OX=10090 GN=Tf PE=1 SV=1	TRFE_MOUSE	Tf	77 kDa		0.36		[]	unknown	0	1214900	0	0	0	0	0	0
819	TRUE	Empty	Na(+)/H(+) exchange regulatory cofactor NHE-RF1 OS=Mus musculus OX=10090 GN=Slc9a3r1 PE=1 SV=3	NHRF1_MOUSE	Slc9a3r1	39 kDa		0.36		[]	unknown	2844800	0	0	0	0	0	0	0
821	TRUE	Empty	Signal-induced proliferation-associated 1-like protein 1 OS=Mus musculus OX=10090 GN=Sipa1l1 PE=1 SV=2	SI1L1_MOUSE	Sipa1l1	197 kDa		0.36		[]	unknown	0	0	0	0	603560	0	0	0
822	TRUE	Empty	DNA topoisomerase 2-beta OS=Mus musculus OX=10090 GN=Top2b PE=1 SV=2	TOP2B_MOUSE (+1)	Top2b	182 kDa		0.36		[]	unknown	0	0	0	2123100	0	0	0	0
823	TRUE	Empty	Carboxyl-terminal PDZ ligand of neuronal nitric oxide synthase protein OS=Mus musculus OX=10090 GN=Nos1ap PE=1 SV=3	CAPON_MOUSE	Nos1ap	56 kDa		0.36		[]	unknown	0	0	0	0	0	0	0	3397500
827	TRUE	Empty	D-dopachrome decarboxylase OS=Mus musculus OX=10090 GN=Ddt PE=1 SV=3	DOPD_MOUSE	Ddt	13 kDa		0.36		[]	unknown	0	2099100	0	0	0	0	0	0
828	TRUE	Empty	Ig kappa chain V-II region 7S34.1 OS=Mus musculus OX=10090 PE=1 SV=1	KV2A6_MOUSE		12 kDa		0.36		[]	unknown	0	0	0	26800000	0	0	0	0
829	TRUE	Empty	Methylcrotonoyl-CoA carboxylase beta chain, mitochondrial OS=Mus musculus OX=10090 GN=Mccc2 PE=1 SV=1	MCCB_MOUSE	Mccc2	61 kDa		0.36		[]	unknown	0	0	0	0	0	0	0	932610
831	TRUE	Empty	Proline dehydrogenase 1, mitochondrial OS=Mus musculus OX=10090 GN=Prodh PE=1 SV=2	PROD_MOUSE	Prodh	68 kDa		0.36		[]	unknown	0	0	0	0	0	0	0	1615400
832	TRUE	Empty	40S ribosomal protein S20 OS=Mus musculus OX=10090 GN=Rps20 PE=1 SV=1	RS20_MOUSE (+6)	Rps20	13 kDa		0.36		[]	unknown	0	4554700	0	0	0	0	0	0
833	TRUE	Empty	Signal recognition particle subunit SRP68 OS=Mus musculus OX=10090 GN=Srp68 PE=1 SV=2	SRP68_MOUSE	Srp68	71 kDa		0.36		[]	unknown	0	0	0	0	0	0	0	240250
834	TRUE	Empty	Nucleoprotein TPR OS=Mus musculus OX=10090 GN=Tpr PE=1 SV=1	TPR_MOUSE (+2)	Tpr	274 kDa		0.36		[]	unknown	0	0	0	774080	0	0	0	0
836	TRUE	Empty	Lupus La protein homolog OS=Mus musculus OX=10090 GN=Ssb PE=1 SV=1	LA_MOUSE (+1)	Ssb	48 kDa		0.36		[]	unknown	0	0	0	1890800	0	0	0	0
837	TRUE	Empty	Immunoglobulin kappa variable 4-1 OS=Homo sapiens OX=9606 GN=IGKV4-1 PE=1 SV=1	KV401_HUMAN	IGKV4-1	13 kDa		0.36		[]	unknown	0	0	0	4025900	0	0	0	0
839	TRUE	Empty	UDP-glucose:glycoprotein glucosyltransferase 1 OS=Mus musculus OX=10090 GN=Uggt1 PE=1 SV=4	UGGG1_MOUSE	Uggt1	176 kDa		0.36		[]	unknown	0	0	0	0	974980	0	0	0
841	TRUE	Empty	PTB domain-containing engulfment adapter protein 1 OS=Mus musculus OX=10090 GN=Gulp1 PE=1 SV=1	GULP1_MOUSE	Gulp1	34 kDa		0.36		[]	unknown	0	0	0	0	0	0	0	2943500
842	TRUE	Empty	Ras-related protein Rap-1A OS=Mus musculus OX=10090 GN=Rap1a PE=1 SV=1	RAP1A_MOUSE (+17)	Rap1a	21 kDa		0.36		[]	unknown	0	606630	0	0	0	0	0	0
843	TRUE	Empty	26S proteasome non-ATPase regulatory subunit 11 OS=Mus musculus OX=10090 GN=Psmd11 PE=1 SV=3	PSD11_MOUSE (+4)	Psmd11	47 kDa		0.36		[]	unknown	0	0	0	0	0	1911600	0	0
844	TRUE	Empty	Rho GTPase-activating protein 21 OS=Mus musculus OX=10090 GN=Arhgap21 PE=1 SV=1	RHG21_MOUSE	Arhgap21	216 kDa		0.36		[]	unknown	0	0	0	0	637550	0	0	0
845	TRUE	Empty	Mitochondrial proton/calcium exchanger protein OS=Mus musculus OX=10090 GN=Letm1 PE=1 SV=1	LETM1_MOUSE	Letm1	83 kDa		0.36		[]	unknown	0	0	0	0	0	1433100	0	0
846	TRUE	Empty	4-aminobutyrate aminotransferase, mitochondrial OS=Mus musculus OX=10090 GN=Abat PE=1 SV=1	GABT_MOUSE	Abat	56 kDa		0.36		[]	unknown	0	0	0	0	0	0	0	650170
847	TRUE	Empty	Serine hydroxymethyltransferase, cytosolic OS=Mus musculus OX=10090 GN=Shmt1 PE=1 SV=3	GLYC_MOUSE	Shmt1	53 kDa		0.36		[]	unknown	0	2669100	0	0	0	0	0	0
848	TRUE	Empty	COP9 signalosome complex subunit 1 OS=Mus musculus OX=10090 GN=Gps1 PE=1 SV=1	CSN1_MOUSE (+3)	Gps1	53 kDa		0.36		[]	unknown	0	0	0	0	0	818060	0	0
849	TRUE	Empty	Protein FAM98A OS=Mus musculus OX=10090 GN=Fam98a PE=1 SV=1	FA98A_MOUSE	Fam98a	55 kDa		0.36		[]	unknown	0	3680300	0	0	0	0	0	0
850	TRUE	Empty	Splicing factor U2AF 35 kDa subunit OS=Mus musculus OX=10090 GN=U2af1 PE=1 SV=4	U2AF1_MOUSE (+3)	U2af1	28 kDa		0.36		[]	unknown	0	3590200	0	0	0	0	0	0
851	TRUE	Empty	Ras-related protein Rab-5C OS=Mus musculus OX=10090 GN=Rab5c PE=1 SV=2	RAB5C_MOUSE (+5)	Rab5c	23 kDa		0.36		[]	unknown	0	0	0	0	0	0	1274400	0
852	TRUE	Empty	60S ribosomal protein L18 OS=Mus musculus OX=10090 GN=Rpl18 PE=1 SV=3	RL18_MOUSE (+1)	Rpl18	22 kDa		0.36		[]	unknown	0	0	2203800	0	0	0	0	0
853	TRUE	Empty	X-ray repair cross-complementing protein 5 OS=Mus musculus OX=10090 GN=Xrcc5 PE=1 SV=4	XRCC5_MOUSE	Xrcc5	83 kDa		0.36		[]	unknown	0	0	0	0	960870	0	0	0
854	TRUE	Empty	Galectin-8 OS=Mus musculus OX=10090 GN=Lgals8 PE=1 SV=1	LEG8_MOUSE	Lgals8	36 kDa		0.36		[]	unknown	0	0	3119400	0	0	0	0	0
856	TRUE	Empty	Cullin-associated NEDD8-dissociated protein 1 OS=Mus musculus OX=10090 GN=Cand1 PE=1 SV=2	CAND1_MOUSE (+4)	Cand1	136 kDa		0.36		[]	unknown	0	0	0	0	0	0	0	319820
857	TRUE	Empty	Polyadenylate-binding protein-interacting protein 1 OS=Homo sapiens OX=9606 GN=PAIP1 PE=1 SV=1	PAIP1_HUMAN	PAIP1	54 kDa		0.36		[]	unknown	0	3206900	0	0	0	0	0	0
858	TRUE	Empty	Ig kappa chain V region K29-213 OS=Oryctolagus cuniculus OX=9986 PE=1 SV=1	KV15_RABIT		12 kDa		0.36		[]	unknown	0	6684900	0	0	0	0	0	0
859	TRUE	Empty	Delta-aminolevulinic acid dehydratase OS=Mus musculus OX=10090 GN=Alad PE=1 SV=1	HEM2_MOUSE (+1)	Alad	36 kDa		0.36		[]	unknown	0	0	0	0	0	2465000	0	0
861	TRUE	Empty	Aldehyde dehydrogenase family 16 member A1 OS=Mus musculus OX=10090 GN=Aldh16a1 PE=1 SV=2	A16A1_MOUSE	Aldh16a1	85 kDa		0.36		[]	unknown	0	1333600	0	0	0	0	0	0
863	TRUE	Empty	Trans-1,2-dihydrobenzene-1,2-diol dehydrogenase OS=Mus musculus OX=10090 GN=Dhdh PE=1 SV=1	DHDH_MOUSE	Dhdh	36 kDa		0.36		[]	unknown	0	0	0	0	0	0	0	508020
864	TRUE	Empty	Plakophilin-2 OS=Homo sapiens OX=9606 GN=PKP2 PE=1 SV=2	PKP2_HUMAN	PKP2	97 kDa		0.36		[]	unknown	0	0	0	0	0	0	0	2465200
866	TRUE	Empty	Ubiquitin-associated protein 2 OS=Mus musculus OX=10090 GN=Ubap2 PE=1 SV=1	UBAP2_MOUSE	Ubap2	118 kDa		0.36		[]	unknown	1828500	0	0	0	0	0	0	0
867	TRUE	Empty	Poly [ADP-ribose] polymerase 9 OS=Mus musculus OX=10090 GN=Parp9 PE=1 SV=2	PARP9_MOUSE	Parp9	97 kDa		0.36		[]	unknown	0	0	0	0	0	0	0	651270
868	TRUE	Empty	26S proteasome regulatory subunit 4 OS=Mus musculus OX=10090 GN=Psmc1 PE=1 SV=1	PRS4_MOUSE (+2)	Psmc1	49 kDa		0.36		[]	unknown	0	0	0	0	0	836710	0	0
869	TRUE	Empty	Tripartite motif-containing protein 14 OS=Mus musculus OX=10090 GN=Trim14 PE=1 SV=2	TRI14_MOUSE	Trim14	50 kDa		0.36		[]	unknown	0	971960	0	0	0	0	0	0
871	TRUE	Empty	Splicing factor 3B subunit 4 OS=Mus musculus OX=10090 GN=Sf3b4 PE=1 SV=1	SF3B4_MOUSE (+2)	Sf3b4	44 kDa		0.36		[]	unknown	0	757970	0	0	0	0	0	0
872	TRUE	Empty	Calnexin OS=Mus musculus OX=10090 GN=Canx PE=1 SV=1	CALX_MOUSE	Canx	67 kDa		0.36		[]	unknown	0	1280200	0	0	0	0	0	0
873	TRUE	Empty	Sodium/potassium-transporting ATPase subunit alpha-1 OS=Mus musculus OX=10090 GN=Atp1a1 PE=1 SV=1	AT1A1_MOUSE (+1)	Atp1a1	113 kDa		0.36		[]	unknown	0	0	0	0	0	0	0	1868400
874	TRUE	Empty	DNA damage-binding protein 1 OS=Mus musculus OX=10090 GN=Ddb1 PE=1 SV=2	DDB1_MOUSE (+7)	Ddb1	127 kDa		0.36		[]	unknown	353650	0	0	0	0	0	0	0
875	TRUE	Empty	Dynamin-binding protein OS=Mus musculus OX=10090 GN=Dnmbp PE=1 SV=2	DNMBP_MOUSE	Dnmbp	177 kDa		0.36		[]	unknown	744570	0	0	0	0	0	0	0
876	TRUE	Empty	Succinate dehydrogenase [ubiquinone] iron-sulfur subunit, mitochondrial OS=Mus musculus OX=10090 GN=Sdhb PE=1 SV=1	SDHB_MOUSE	Sdhb	32 kDa		0.36		[]	unknown	0	0	0	0	0	1840300	0	0
877	TRUE	Empty	Guanine nucleotide-binding protein G(I)/G(S)/G(O) subunit gamma-12 OS=Mus musculus OX=10090 GN=Gng12 PE=1 SV=3	GBG12_MOUSE	Gng12	8 kDa		0.36		[]	unknown	0	2692700	0	0	0	0	0	0
878	TRUE	Empty	Cytochrome P450 2C70 OS=Mus musculus OX=10090 GN=Cyp2c70 PE=1 SV=2	CP270_MOUSE	Cyp2c70	56 kDa		0.36		[]	unknown	0	0	0	0	0	484990	0	0
879	TRUE	Empty	Splicing factor 3B subunit 3 OS=Mus musculus OX=10090 GN=Sf3b3 PE=1 SV=1	SF3B3_MOUSE (+3)	Sf3b3	136 kDa		0.36		[]	unknown	0	0	0	1465000	0	0	0	0
880	TRUE	Empty	SWI/SNF complex subunit SMARCC2 OS=Mus musculus OX=10090 GN=Smarcc2 PE=1 SV=2	SMRC2_MOUSE	Smarcc2	133 kDa		0.36		[]	unknown	0	0	0	0	0	0	442350	0
881	TRUE	Empty	60S ribosomal protein L19 OS=Mus musculus OX=10090 GN=Rpl19 PE=1 SV=1	RL19_MOUSE (+8)	Rpl19	23 kDa		0.36		[]	unknown	0	0	0	0	0	0	6636700	0
882	TRUE	Empty	Glycine N-acyltransferase-like protein Keg1 OS=Mus musculus OX=10090 GN=Keg1 PE=1 SV=1	KEG1_MOUSE	Keg1	34 kDa		0.36		[]	unknown	0	0	0	0	0	905020	0	0
883	TRUE	Empty	Liprin-alpha-1 OS=Homo sapiens OX=9606 GN=PPFIA1 PE=1 SV=1	LIPA1_HUMAN	PPFIA1	136 kDa		0.36		[]	unknown	0	0	0	0	0	1576900	0	0
884	TRUE	Empty	40S ribosomal protein S9 OS=Mus musculus OX=10090 GN=Rps9 PE=1 SV=3	RS9_MOUSE (+4)	Rps9	23 kDa		0.36		[]	unknown	0	0	0	0	0	0	2593200	0
885	TRUE	Empty	Mitochondrial amidoxime reducing component 2 OS=Mus musculus OX=10090 GN=Marc2 PE=1 SV=1	MARC2_MOUSE	2022-03-02	38 kDa	TRUE	0.36		[]	unknown	0	3012200	0	0	0	0	0	0
886	TRUE	Empty	Cluster of Cytochrome P450 2J5 OS=Mus musculus OX=10090 GN=Cyp2j5 PE=1 SV=1 (CP2J5_MOUSE)	CP2J5_MOUSE	Cyp2j5	58 kDa	TRUE	0.36		[]	unknown	0	1153900	0	0	0	0	0	0
886.1	TRUE	Empty	Cytochrome P450 2J5 OS=Mus musculus OX=10090 GN=Cyp2j5 PE=1 SV=1	CP2J5_MOUSE	Cyp2j5	58 kDa	TRUE	0.36		[]	unknown	0	1153900	0	0	0	0	0	0
887	TRUE	Empty	Cluster of Phosphoglycerate kinase 1 OS=Mus musculus OX=10090 GN=Pgk1 PE=1 SV=4 (PGK1_MOUSE)	PGK1_MOUSE [10]	Pgk1	45 kDa	TRUE	0.36		[]	unknown	0	1856200	0	0	0	0	0	0
887.1	TRUE	Empty	Phosphoglycerate kinase 1 OS=Mus musculus OX=10090 GN=Pgk1 PE=1 SV=4	PGK1_MOUSE (+9)	Pgk1	45 kDa	TRUE	0.36		[]	unknown	0	1856200	0	0	0	0	0	0
888	TRUE	Empty	60S ribosomal protein L7 OS=Mus musculus OX=10090 GN=Rpl7 PE=1 SV=2	RL7_MOUSE (+4)	Rpl7	31 kDa		0.36		[]	unknown	0	0	0	0	0	0	1642500	0
890	TRUE	Empty	Cysteine sulfinic acid decarboxylase OS=Mus musculus OX=10090 GN=Csad PE=1 SV=1	CSAD_MOUSE (+1)	Csad	55 kDa		0.36		[]	unknown	0	0	0	0	0	918470	0	0
891	TRUE	Empty	Casein kinase II subunit alpha' OS=Mus musculus OX=10090 GN=Csnk2a2 PE=1 SV=1	CSK22_MOUSE (+1)	Csnk2a2	41 kDa		0.36		[]	unknown	0	0	0	0	0	2104100	0	0
892	TRUE	Empty	Fermitin family homolog 2 OS=Mus musculus OX=10090 GN=Fermt2 PE=1 SV=1	FERM2_MOUSE (+1)	Fermt2	78 kDa		0.36		[]	unknown	0	0	0	0	0	0	0	609590
893	TRUE	Empty	LanC-like protein 2 OS=Mus musculus OX=10090 GN=Lancl2 PE=1 SV=1	LANC2_MOUSE	Lancl2	51 kDa		0.36		[]	unknown	0	0	0	0	0	3005800	0	0
894	TRUE	Empty	Leiomodin-1 OS=Mus musculus OX=10090 GN=Lmod1 PE=1 SV=1	LMOD1_MOUSE (+1)	Lmod1	66 kDa		0.36		[]	unknown	0	0	1842100	0	0	0	0	0
895	TRUE	Empty	NADH dehydrogenase [ubiquinone] 1 alpha subcomplex subunit 8 OS=Mus musculus OX=10090 GN=Ndufa8 PE=1 SV=3	NDUA8_MOUSE	Ndufa8	20 kDa		0.36		[]	unknown	0	0	0	0	0	2180800	0	0
896	TRUE	Empty	Sepiapterin reductase OS=Mus musculus OX=10090 GN=Spr PE=1 SV=1	SPRE_MOUSE	Spr	28 kDa		0.36		[]	unknown	0	0	0	0	0	0	0	1405100
897	TRUE	Empty	Transcription intermediary factor 1-beta OS=Mus musculus OX=10090 GN=Trim28 PE=1 SV=3	TIF1B_MOUSE (+1)	Trim28	89 kDa		0.36		[]	unknown	0	0	0	1809900	0	0	0	0
898	TRUE	Empty	E3 SUMO-protein ligase RanBP2 OS=Mus musculus OX=10090 GN=Ranbp2 PE=1 SV=2	RBP2_MOUSE	Ranbp2	341 kDa		0.36		[]	unknown	0	0	0	0	0	0	0	1015800
899	TRUE	Empty	Protein SPT2 homolog OS=Mus musculus OX=10090 GN=Spty2d1 PE=2 SV=1	SPT2_MOUSE	Spty2d1	75 kDa		0.36		[]	unknown	862940	0	0	0	0	0	0	0
900	TRUE	Empty	60S ribosomal protein L7a OS=Gallus gallus OX=9031 GN=RPL7A PE=2 SV=2	RL7A_CHICK	RPL7A	30 kDa		0.36		[]	unknown	0	0	0	0	0	0	4980100	0
901	TRUE	Empty	Glycogen debranching enzyme OS=Homo sapiens OX=9606 GN=AGL PE=1 SV=3	GDE_HUMAN (+1)	AGL	175 kDa		0.36		[]	unknown	0	0	0	0	0	0	0	922820
902	TRUE	Empty	60S ribosomal protein L5 OS=Mus musculus OX=10090 GN=Rpl5 PE=1 SV=3	RL5_MOUSE (+1)	Rpl5	34 kDa		0.36		[]	unknown	0	1976000	0	0	0	0	0	0
903	TRUE	Empty	60S ribosomal protein L23a OS=Mus musculus OX=10090 GN=Rpl23a PE=1 SV=1	RL23A_MOUSE (+3)	Rpl23a	18 kDa		0.36		[]	unknown	0	0	0	0	0	0	4350200	0
904	TRUE	Empty	NADH dehydrogenase [ubiquinone] 1 alpha subcomplex subunit 6 OS=Mus musculus OX=10090 GN=Ndufa6 PE=1 SV=1	NDUA6_MOUSE	Ndufa6	15 kDa		0.36		[]	unknown	0	0	0	0	0	1435400	0	0
905	TRUE	Empty	RNA-binding motif, single-stranded-interacting protein 1 OS=Mus musculus OX=10090 GN=Rbms1 PE=1 SV=1	RBMS1_MOUSE	Rbms1	44 kDa		0.36		[]	unknown	0	0	0	885810	0	0	0	0
906	TRUE	Empty	Retinol dehydrogenase 7 OS=Mus musculus OX=10090 GN=Rdh7 PE=1 SV=1	RDH7_MOUSE	Rdh7	36 kDa		0.36		[]	unknown	0	2929000	0	0	0	0	0	0
907	TRUE	Empty	Surfeit locus protein 4 OS=Mus musculus OX=10090 GN=Surf4 PE=1 SV=1	SURF4_MOUSE (+3)	Surf4	30 kDa		0.36		[]	unknown	0	0	0	0	0	0	0	1260700
908	TRUE	Empty	Alcohol dehydrogenase class-3 OS=Mus musculus OX=10090 GN=Adh5 PE=1 SV=3	ADHX_MOUSE	Adh5	40 kDa		0.36		[]	unknown	0	2603000	0	0	0	0	0	0
911	TRUE	Empty	U1 small nuclear ribonucleoprotein 70 kDa OS=Mus musculus OX=10090 GN=Snrnp70 PE=1 SV=2	RU17_MOUSE (+2)	Snrnp70	52 kDa		0.36		[]	unknown	0	2305800	0	0	0	0	0	0
912	TRUE	Empty	Glutenin, high molecular weight subunit DX5 OS=Triticum aestivum OX=4565 GN=GLU-1D-1D PE=3 SV=5	GLT5_WHEAT (+1)	GLU-1D-1D	90 kDa		0.36		[]	unknown	0	0	0	0	0	0	3179700	0
914	TRUE	Empty	40S ribosomal protein S26 OS=Mus musculus OX=10090 GN=Rps26 PE=1 SV=3	RS26_MOUSE (+6)	Rps26	13 kDa		0.36		[]	unknown	0	0	0	4229000	0	0	0	0
915	TRUE	Empty	Nucleolar RNA helicase 2 OS=Mus musculus OX=10090 GN=Ddx21 PE=1 SV=3	DDX21_MOUSE	Ddx21	94 kDa		0.36		[]	unknown	0	0	0	0	0	0	0	363890
916	TRUE	Empty	Hypoxia up-regulated protein 1 OS=Mus musculus OX=10090 GN=Hyou1 PE=1 SV=1	HYOU1_MOUSE	Hyou1	111 kDa		0.36		[]	unknown	0	0	0	0	0	969480	0	0
917	TRUE	Empty	Glycerol-3-phosphate dehydrogenase [NAD(+)], cytoplasmic OS=Mus musculus OX=10090 GN=Gpd1 PE=1 SV=3	GPDA_MOUSE	Gpd1	38 kDa		0.36		[]	unknown	0	3129700	0	0	0	0	0	0
918	TRUE	Empty	Liprin-beta-2 OS=Homo sapiens OX=9606 GN=PPFIBP2 PE=1 SV=3	LIPB2_HUMAN	PPFIBP2	99 kDa		0.36		[]	unknown	0	0	0	0	801060	0	0	0
919	TRUE	Empty	Pseudopodium-enriched atypical kinase 1 OS=Mus musculus OX=10090 GN=Peak1 PE=1 SV=4	PEAK1_MOUSE	Peak1	191 kDa		0.36		[]	unknown	0	0	0	0	0	948400	0	0
920	TRUE	Empty	Cluster of 28S ribosomal protein S31, mitochondrial OS=Mus musculus OX=10090 GN=Mrps31 PE=1 SV=1 (RT31_MOUSE)	RT31_MOUSE	Mrps31	44 kDa	TRUE	0.36		[]	unknown	0	0	604900	0	0	0	0	0
920.1	TRUE	Empty	28S ribosomal protein S31, mitochondrial OS=Mus musculus OX=10090 GN=Mrps31 PE=1 SV=1	RT31_MOUSE	Mrps31	44 kDa	TRUE	0.36		[]	unknown	0	0	604900	0	0	0	0	0
921	TRUE	Empty	Cluster of 3-mercaptopyruvate sulfurtransferase OS=Mus musculus OX=10090 GN=Mpst PE=1 SV=4 (THTM_MOUSE)	THTM_MOUSE	Mpst	33 kDa	TRUE	0.36		[]	unknown	0	0	0	0	0	0	589840	0
921.1	TRUE	Empty	3-mercaptopyruvate sulfurtransferase OS=Rattus norvegicus OX=10116 GN=Mpst PE=1 SV=3	THTM_RAT	Mpst	33 kDa	TRUE	0.36		[]	unknown	0	0	0	0	0	0	589840	0
922	TRUE	Empty	Ras GTPase-activating protein-binding protein 1 OS=Mus musculus OX=10090 GN=G3bp1 PE=1 SV=1	G3BP1_MOUSE	G3bp1	52 kDa	TRUE	0.36		[]	unknown	0	0	0	2979200	0	0	0	0
923	TRUE	Empty	Aspartate aminotransferase, cytoplasmic OS=Mus musculus OX=10090 GN=Got1 PE=1 SV=3	AATC_MOUSE	Got1	46 kDa		0.36		[]	unknown	0	932280	0	0	0	0	0	0
924	TRUE	Empty	Beta-amylase OS=Hordeum vulgare subsp. spontaneum OX=77009 GN=BMY1 PE=1 SV=1	AMYB_HORVS	BMY1	60 kDa		0.36		[]	unknown	0	0	0	0	0	0	4132100	0
925	TRUE	Empty	Ubiquitin-like protein ISG15 OS=Mus musculus OX=10090 GN=Isg15 PE=1 SV=4	ISG15_MOUSE	Isg15	18 kDa		0.36		[]	unknown	0	0	0	0	0	0	0	2606500
926	TRUE	Empty	Ras-related protein Rab-1A OS=Mus musculus OX=10090 GN=Rab1A PE=1 SV=3	RAB1A_MOUSE (+4)	Rab1A	23 kDa	TRUE	0.36		[]	unknown	0	1016800	0	0	0	0	0	0
927	TRUE	Empty	Em protein CS41 OS=Triticum aestivum OX=4565 GN=EM PE=2 SV=1	EM2_WHEAT (+2)	EM	10 kDa		0.36		[]	unknown	0	0	0	0	0	0	1140900	0
928	TRUE	Empty	Nuclear pore complex protein Nup107 OS=Mus musculus OX=10090 GN=Nup107 PE=1 SV=1	NU107_MOUSE	Nup107	107 kDa		0.36		[]	unknown	0	0	0	0	0	0	0	218080
929	TRUE	Empty	Cytochrome b-c1 complex subunit Rieske, mitochondrial OS=Mus musculus OX=10090 GN=Uqcrfs1 PE=1 SV=1	UCRI_MOUSE (+2)	Uqcrfs1	29 kDa		0.36		[]	unknown	0	1670800	0	0	0	0	0	0
930	TRUE	Empty	Heat shock protein 105 kDa OS=Mus musculus OX=10090 GN=Hsph1 PE=1 SV=2	HS105_MOUSE	Hsph1	96 kDa		0.36		[]	unknown	0	387990	0	0	0	0	0	0
931	TRUE	Empty	Nuclear factor 1 A-type OS=Mus musculus OX=10090 GN=Nfia PE=1 SV=1	NFIA_MOUSE (+3)	Nfia	59 kDa		0.36		[]	unknown	0	0	0	0	0	0	0	2289900
932	TRUE	Empty	Mitochondrial carnitine/acylcarnitine carrier protein OS=Mus musculus OX=10090 GN=Slc25a20 PE=1 SV=1	MCAT_MOUSE	Slc25a20	33 kDa		0.36		[]	unknown	0	0	0	2595400	0	0	0	0
933	TRUE	Empty	Cytochrome P450 4A10 OS=Mus musculus OX=10090 GN=Cyp4a10 PE=2 SV=2	CP4AA_MOUSE	Cyp4a10	58 kDa	TRUE	0.36		[]	unknown	0	0	0	0	0	0	6410400	0
934	TRUE	Empty	Cadherin-5 OS=Mus musculus OX=10090 GN=Cdh5 PE=1 SV=2	CADH5_MOUSE	Cdh5	88 kDa		0.36		[]	unknown	2718800	0	0	0	0	0	0	0
935	TRUE	Empty	Phospholipase B-like 1 OS=Mus musculus OX=10090 GN=Plbd1 PE=1 SV=1	PLBL1_MOUSE	Plbd1	63 kDa		0.36		[]	unknown	0	876120	0	0	0	0	0	0
936	TRUE	Empty	Rab GDP dissociation inhibitor beta OS=Mus musculus OX=10090 GN=Gdi2 PE=1 SV=1	GDIB_MOUSE (+1)	Gdi2	51 kDa		0.36		[]	unknown	0	538080	0	0	0	0	0	0
937	TRUE	Empty	Glucose-6-phosphate isomerase OS=Mus musculus OX=10090 GN=Gpi PE=1 SV=4	G6PI_MOUSE	Gpi	63 kDa		0.36		[]	unknown	0	442210	0	0	0	0	0	0
938	TRUE	Empty	Dimethylaniline monooxygenase [N-oxide-forming] 5 OS=Mus musculus OX=10090 GN=Fmo5 PE=1 SV=4	FMO5_MOUSE	Fmo5	60 kDa		0.36		[]	unknown	0	0	0	0	0	0	0	1115500
939	TRUE	Empty	Transthyretin OS=Bos taurus OX=9913 GN=TTR PE=1 SV=1	TTHY_BOVIN	TTR	16 kDa		0.36		[]	unknown	0	0	0	0	0	0	1369900	0
940	TRUE	Empty	Arylacetamide deacetylase OS=Mus musculus OX=10090 GN=Aadac PE=1 SV=3	AAAD_MOUSE	Aadac	45 kDa		0.36		[]	unknown	0	0	0	0	0	1345400	0	0
941	TRUE	Empty	Tetratricopeptide repeat protein 38 OS=Mus musculus OX=10090 GN=Ttc38 PE=1 SV=2	TTC38_MOUSE	Ttc38	52 kDa		0.36		[]	unknown	0	0	0	0	0	736240	0	0
942	TRUE	Empty	Colorectal mutant cancer protein OS=Homo sapiens OX=9606 GN=MCC PE=1 SV=2	CRCM_HUMAN	MCC	93 kDa		0.36		[]	unknown	0	0	0	0	0	0	0	474660
943	TRUE	Empty	ATP-dependent Clp protease proteolytic subunit, mitochondrial OS=Mus musculus OX=10090 GN=Clpp PE=1 SV=1	CLPP_MOUSE (+2)	Clpp	30 kDa		0.36		[]	unknown	0	0	0	0	0	1688400	0	0
944	TRUE	Empty	40S ribosomal protein SA OS=Mus musculus OX=10090 GN=Rpsa PE=1 SV=4	RSSA_MOUSE (+9)	Rpsa	33 kDa		0.36		[]	unknown	0	1520300	0	0	0	0	0	0
945	TRUE	Empty	3-oxo-5-beta-steroid 4-dehydrogenase OS=Mus musculus OX=10090 GN=Akr1d1 PE=1 SV=1	AK1D1_MOUSE	Akr1d1	37 kDa		0.36		[]	unknown	0	0	0	0	0	6436800	0	0
946	TRUE	Empty	Lon protease homolog, mitochondrial OS=Mus musculus OX=10090 GN=Lonp1 PE=1 SV=2	LONM_MOUSE	Lonp1	106 kDa		0.36		[]	unknown	0	1376900	0	0	0	0	0	0
947	TRUE	Empty	Bridging integrator 3 OS=Mus musculus OX=10090 GN=Bin3 PE=1 SV=1	BIN3_MOUSE	Bin3	30 kDa		0.36		[]	unknown	0	0	0	0	0	884540	0	0
948	TRUE	Empty	Protein PRRC2C OS=Mus musculus OX=10090 GN=Prrc2c PE=1 SV=3	PRC2C_MOUSE	Prrc2c	311 kDa		0.36		[]	unknown	0	1937700	0	0	0	0	0	0
949	TRUE	Empty	26S proteasome non-ATPase regulatory subunit 6 OS=Mus musculus OX=10090 GN=Psmd6 PE=1 SV=1	PSMD6_MOUSE (+1)	Psmd6	46 kDa		0.36		[]	unknown	0	0	0	0	0	888140	0	0
950	TRUE	Empty	60S ribosomal protein L32 OS=Mus musculus OX=10090 GN=Rpl32 PE=1 SV=2	RL32_MOUSE (+6)	Rpl32	16 kDa		0.36		[]	unknown	0	0	0	0	0	0	3187800	0
951	TRUE	Empty	RuvB-like 1 OS=Mus musculus OX=10090 GN=Ruvbl1 PE=1 SV=1	RUVB1_MOUSE (+2)	Ruvbl1	50 kDa		0.36		[]	unknown	0	0	0	0	0	0	0	960330
952	TRUE	Empty	Xanthine dehydrogenase/oxidase OS=Mus musculus OX=10090 GN=Xdh PE=1 SV=5	XDH_MOUSE	Xdh	147 kDa	TRUE	0.36		[]	unknown	0	0	0	0	1890700	0	0	0
953	TRUE	Empty	Dynactin subunit 3 OS=Mus musculus OX=10090 GN=Dctn3 PE=1 SV=2	DCTN3_MOUSE	Dctn3	21 kDa		0.36		[]	unknown	0	0	0	0	0	0	4080500	0
954	TRUE	Empty	sp|P77390|CITC_ECOLI-DECOY	sp|P77390|CITC_ECOLI-DECOY		?		0.36		[]	unknown	0	0	0	0	0	0	12300000	0
955	TRUE	Empty	sp|Q8RDJ5|SYS_CALS4-DECOY	sp|Q8RDJ5|SYS_CALS4-DECOY		?		0.36		[]	unknown	0	0	0	0	0	0	0	1118500
956	TRUE	Empty	Elongation factor G OS=Prochlorococcus marinus (strain NATL1A) OX=167555 GN=fusA PE=3 SV=1	EFG_PROM1 (+1)	fusA	76 kDa		0.36		[]	unknown	0	2767800	0	0	0	0	0	0
957	TRUE	Empty	sp|Q9C0G6|DYH6_HUMAN-DECOY	sp|Q9C0G6|DYH6_HUMAN-DECOY		?		0.36		[]	unknown	0	0	0	0	0	1076700	0	0
958	TRUE	Empty	sp|Q8TDY2|RBCC1_HUMAN-DECOY	sp|Q8TDY2|RBCC1_HUMAN-DECOY		?		0.36		[]	unknown	0	0	0	4796300	0	0	0	0
961.2	TRUE	Empty	UDP-glucuronosyltransferase 2B4 OS=Homo sapiens OX=9606 GN=UGT2B4 PE=1 SV=2	UD2B4_HUMAN	UGT2B4	61 kDa	TRUE	0.36		[]	unknown	0	0	0	0	0	13500000	0	0
963	TRUE	Empty	Muscleblind-like protein 1 OS=Mus musculus OX=10090 GN=Mbnl1 PE=1 SV=1	MBNL1_MOUSE (+1)	Mbnl1	37 kDa	TRUE	0.36		[]	unknown	0	0	0	3930000	0	0	0	0
964	TRUE	Empty	Ig heavy chain V region UPC10 OS=Mus musculus OX=10090 PE=1 SV=1	HVM41_MOUSE		13 kDa	TRUE	0.36		[]	unknown	0	0	0	20300000	0	0	0	0
965	TRUE	Empty	Septin-11 OS=Mus musculus OX=10090 GN=Sept11 PE=1 SV=4	SEP11_MOUSE (+4)	2022-09-11	50 kDa		0.36		[]	unknown	0	0	0	0	0	1230700	0	0
966	TRUE	Empty	Ig heavy chain V region 3 OS=Mus musculus OX=10090 GN=Ighv1-61 PE=1 SV=1	HVM05_MOUSE	Ighv1-61	13 kDa	TRUE	0.36		[]	unknown	0	0	0	36600000	0	0	0	0
967	TRUE	Empty	Probable ubiquitin carboxyl-terminal hydrolase FAF-X OS=Mus musculus OX=10090 GN=Usp9x PE=1 SV=2	USP9X_MOUSE (+1)	Usp9x	291 kDa		0.36		[]	unknown	0	0	0	0	0	0	0	1613700
968	TRUE	Empty	Protein L-Myc-1-A OS=Xenopus laevis OX=8355 GN=mycl1-a PE=2 SV=2	MCL1A_XENLA (+1)	mycl1-a	38 kDa	TRUE	0.36		[]	unknown	0	0	0	3004000	0	0	0	0
969	TRUE	Empty	Tropomodulin-2 OS=Mus musculus OX=10090 GN=Tmod2 PE=1 SV=2	TMOD2_MOUSE (+1)	Tmod2	40 kDa	TRUE	0.36		[]	unknown	0	0	0	0	0	0	20500000	0
970	TRUE	Empty	eIF-2-alpha kinase GCN2 OS=Schizosaccharomyces pombe (strain 972 / ATCC 24843) OX=284812 GN=gcn2 PE=2 SV=2	GCN2_SCHPO	gcn2	181 kDa		0.36		[]	unknown	0	5291700	0	0	0	0	0	0
30.1	TRUE	Empty	Gelsolin OS=Mus musculus OX=10090 GN=Gsn PE=1 SV=3	GELS_MOUSE	Gsn	86 kDa	TRUE	0.37		[]	unknown	150000000	118000000	132000000	119000000	229000000	140000000	87900000	182000000
32.2	TRUE	Empty	Clathrin interactor 1 OS=Mus musculus OX=10090 GN=Clint1 PE=1 SV=2	EPN4_MOUSE	Clint1	69 kDa	TRUE	0.37		[]	unknown	157000000	120000000	141000000	114000000	211000000	152000000	105000000	155000000
37	TRUE	Empty	Cluster of AP-2 complex subunit mu OS=Mus musculus OX=10090 GN=Ap2m1 PE=1 SV=1 (AP2M1_MOUSE)	AP2M1_MOUSE [7]	Ap2m1	50 kDa	TRUE	0.37		[]	unknown	57800000	125000000	122000000	186000000	114000000	121000000	181000000	211000000
52.1	TRUE	Empty	Myosin regulatory light chain RLC-A OS=Rattus norvegicus OX=10116 GN=Rlc-a PE=2 SV=2	MRLCA_RAT	Rlc-a	20 kDa	TRUE	0.37		[]	unknown	155000000	92300000	137000000	81000000	82300000	113000000	121000000	63100000
80	TRUE	Empty	Cluster of Basement membrane-specific heparan sulfate proteoglycan core protein OS=Mus musculus OX=10090 GN=Hspg2 PE=1 SV=1 (PGBM_MOUSE)	PGBM_MOUSE [2]	Hspg2	398 kDa	TRUE	0.37		[]	unknown	7850700	25900000	21100000	53300000	14100000	7557900	6108800	35200000
99.2	TRUE	Empty	Elongation factor 1-alpha OS=Onchocerca volvulus OX=6282 PE=2 SV=1	EF1A_ONCVO		51 kDa	TRUE	0.37		[]	unknown	34800000	97600000	43100000	49800000	22500000	31000000	33100000	70500000
140	TRUE	Empty	Peroxiredoxin-1 OS=Mus musculus OX=10090 GN=Prdx1 PE=1 SV=1	PRDX1_MOUSE	Prdx1	22 kDa		0.37		[]	unknown	38000000	43500000	40000000	38200000	40600000	36600000	42300000	69200000
158.2	TRUE	Empty	Calmodulin OS=Patinopecten sp. OX=6574 PE=1 SV=2	CALM_PATSP (+2)		17 kDa	TRUE	0.37		[]	unknown	14500000	6909000	18000000	7358200	10300000	19200000	62400000	6305300
547	TRUE	Empty	D-beta-hydroxybutyrate dehydrogenase, mitochondrial OS=Mus musculus OX=10090 GN=Bdh1 PE=1 SV=2	BDH_MOUSE	Bdh1	38 kDa		0.37		[]	unknown	0	2848000	1762600	3493400	0	0	0	3558600
594	TRUE	Empty	Cluster of Bifunctional glutamate/proline--tRNA ligase OS=Mus musculus OX=10090 GN=Eprs PE=1 SV=4 (SYEP_MOUSE)	SYEP_MOUSE	Eprs	170 kDa	TRUE	0.37		[]	unknown	1212900	2504500	868320	0	0	1878500	0	0
594.1	TRUE	Empty	Bifunctional glutamate/proline--tRNA ligase OS=Mus musculus OX=10090 GN=Eprs PE=1 SV=4	SYEP_MOUSE	Eprs	170 kDa	TRUE	0.37		[]	unknown	1212900	2504500	868320	0	0	1878500	0	0
1.13	TRUE	Empty	Myosin-4 OS=Rattus norvegicus OX=10116 GN=Myh4 PE=1 SV=1	MYH4_RAT	Myh4	223 kDa	TRUE	0.38		[]	unknown	0	45300000	75400000	54300000	0	96900000	122000000	71700000
9.1	TRUE	Empty	Unconventional myosin-Ib OS=Mus musculus OX=10090 GN=Myo1b PE=1 SV=3	MYO1B_MOUSE	Myo1b	129 kDa	TRUE	0.38		[]	unknown	212000000	266000000	245000000	267000000	263000000	226000000	258000000	395000000
52.3	TRUE	Empty	Myosin regulatory light chain 12B OS=Mus musculus OX=10090 GN=Myl12b PE=1 SV=2	ML12B_MOUSE (+1)	Myl12b	20 kDa	TRUE	0.38		[]	unknown	154000000	92900000	144000000	79900000	82300000	113000000	125000000	60100000
265	TRUE	Empty	Acetyl-CoA acetyltransferase, mitochondrial OS=Mus musculus OX=10090 GN=Acat1 PE=1 SV=1	THIL_MOUSE	Acat1	45 kDa		0.38		[]	unknown	15100000	19500000	2674300	8020000	14400000	8667100	0	3724100
290	TRUE	Empty	Fumarylacetoacetase OS=Mus musculus OX=10090 GN=Fah PE=1 SV=2	FAAA_MOUSE	Fah	46 kDa		0.38		[]	unknown	7194300	15400000	0	5763000	3629300	4696000	0	6787900
377	TRUE	Empty	Electron transfer flavoprotein subunit alpha, mitochondrial OS=Mus musculus OX=10090 GN=Etfa PE=1 SV=2	ETFA_MOUSE	Etfa	35 kDa		0.38		[]	unknown	3477000	8275500	0	1975500	2427900	2415400	0	1921500
529	TRUE	Empty	Small nuclear ribonucleoprotein Sm D2 OS=Mus musculus OX=10090 GN=Snrpd2 PE=1 SV=1	SMD2_MOUSE (+2)	Snrpd2	14 kDa		0.38		[]	unknown	5000100	6754400	3932100	0	0	3534400	4909700	0
639	TRUE	Empty	60S ribosomal protein L24 OS=Mus musculus OX=10090 GN=Rpl24 PE=1 SV=2	RL24_MOUSE (+5)	Rpl24	18 kDa		0.38		[]	unknown	0	0	3751800	4361200	0	0	2877100	0
2.42	TRUE	Empty	Actin, muscle OS=Pisaster ochraceus OX=7612 PE=3 SV=1	ACTM_PISOC		42 kDa	TRUE	0.39		[]	unknown	8360000000	6330000000	5750000000	5710000000	8630000000	7140000000	6520000000	6760000000
2.46	TRUE	Empty	Actin-2 OS=Lumbricus terrestris OX=6398 GN=ACT2 PE=2 SV=1	ACT2_LUMTE	ACT2	42 kDa	TRUE	0.39		[]	unknown	8360000000	6330000000	5750000000	5710000000	8630000000	7140000000	6520000000	6760000000
2.5	TRUE	Empty	Actin, cytoskeletal OS=Heliocidaris erythrogramma OX=7634 PE=3 SV=1	ACTM_HELER (+1)		42 kDa	TRUE	0.39		[]	unknown	8360000000	6340000000	5750000000	5710000000	8650000000	7140000000	6520000000	6760000000
2.55	TRUE	Empty	Actin-1 OS=Saccoglossus kowalevskii OX=10224 PE=2 SV=1	ACT1_SACKO		42 kDa	TRUE	0.39		[]	unknown	7980000000	5720000000	5250000000	5070000000	7730000000	6960000000	6500000000	5770000000
2.58	TRUE	Empty	Actin, non-muscle 6.2 OS=Hydra vulgaris OX=6087 PE=3 SV=1	ACT_HYDVU		42 kDa	TRUE	0.39		[]	unknown	8360000000	6330000000	5750000000	5710000000	8630000000	7140000000	6520000000	6760000000
23.6	TRUE	Empty	Heat shock 70 kDa protein OS=Emericella nidulans (strain FGSC A4 / ATCC 38163 / CBS 112.46 / NRRL 194 / M139) OX=227321 GN=hsp70 PE=1 SV=1	HSP70_EMENI	hsp70	70 kDa	TRUE	0.39		[]	unknown	15300000	20800000	12400000	16400000	11900000	22700000	0	11800000
30	TRUE	Empty	Cluster of Gelsolin OS=Mus musculus OX=10090 GN=Gsn PE=1 SV=3 (GELS_MOUSE)	GELS_MOUSE [4]	Gsn	86 kDa	TRUE	0.39		[]	unknown	153000000	121000000	132000000	121000000	236000000	140000000	87900000	186000000
154	TRUE	Empty	Peroxisomal acyl-coenzyme A oxidase 1 OS=Mus musculus OX=10090 GN=Acox1 PE=1 SV=5	ACOX1_MOUSE	Acox1	75 kDa		0.39		[]	unknown	10000000	11900000	16000000	13800000	7173200	13900000	27500000	19700000
191	TRUE	Empty	RNA-binding protein EWS OS=Mus musculus OX=10090 GN=Ewsr1 PE=1 SV=2	EWS_MOUSE	Ewsr1	68 kDa		0.39		[]	unknown	4945900	22200000	9853600	25500000	19800000	22000000	19400000	19600000
251	TRUE	Empty	Cluster of Sperm-specific antigen 2 homolog OS=Mus musculus OX=10090 GN=Ssfa2 PE=1 SV=3 (SSFA2_MOUSE)	SSFA2_MOUSE [2]	Ssfa2	137 kDa	TRUE	0.39		[]	unknown	4294000	5648900	3474500	5586300	9411900	0	8410800	10100000
251.1	TRUE	Empty	Sperm-specific antigen 2 homolog OS=Mus musculus OX=10090 GN=Ssfa2 PE=1 SV=3	SSFA2_MOUSE	Ssfa2	137 kDa	TRUE	0.39		[]	unknown	4294000	5648900	3474500	5586300	9411900	0	8410800	10100000
287	TRUE	Empty	Non-specific lipid-transfer protein OS=Mus musculus OX=10090 GN=Scp2 PE=1 SV=3	NLTP_MOUSE	Scp2	59 kDa		0.39		[]	unknown	4070300	10600000	1454300	0	6287600	4884400	3824600	12500000
733	TRUE	Empty	Adenylate kinase 2, mitochondrial OS=Mus musculus OX=10090 GN=Ak2 PE=1 SV=5	KAD2_MOUSE (+3)	Ak2	26 kDa		0.39		[]	unknown	3620900	0	0	0	0	7546900	3529800	0
1.1	TRUE	Empty	Myosin-2 OS=Canis lupus familiaris OX=9615 GN=MYH2 PE=3 SV=1	MYH2_CANLF	MYH2	223 kDa	TRUE	0.4		[]	unknown	0	42100000	67700000	60200000	0	81200000	104000000	83800000
2.7	TRUE	Empty	Actin-2 OS=Suillus bovinus OX=48563 GN=ACT2 PE=2 SV=1	ACT2_SUIBO	ACT2	42 kDa	TRUE	0.4		[]	unknown	7640000000	5970000000	5310000000	4820000000	7710000000	6740000000	5830000000	6150000000
2.13	TRUE	Empty	Actin-2 OS=Saccoglossus kowalevskii OX=10224 PE=2 SV=1	ACT2_SACKO		42 kDa	TRUE	0.4		[]	unknown	8390000000	6340000000	5750000000	5720000000	8650000000	7140000000	6530000000	6770000000
2.34	TRUE	Empty	Actin-1 OS=Schistosoma mansoni OX=6183 PE=2 SV=1	ACT1_SCHMA		42 kDa	TRUE	0.4		[]	unknown	7640000000	5960000000	5320000000	4820000000	7720000000	6740000000	5830000000	6150000000
2.39	TRUE	Empty	Actin, acrosomal process isoform OS=Limulus polyphemus OX=6850 PE=2 SV=1	ACTA_LIMPO		42 kDa	TRUE	0.4		[]	unknown	8380000000	6340000000	5750000000	5720000000	8640000000	7140000000	6520000000	6760000000
2.61	TRUE	Empty	Actin-11 OS=Limulus polyphemus OX=6850 PE=2 SV=1	ACTY_LIMPO		42 kDa	TRUE	0.4		[]	unknown	8390000000	6340000000	5750000000	5720000000	8630000000	7140000000	6520000000	6760000000
13.1	TRUE	Empty	Unconventional myosin-XVIIIa OS=Mus musculus OX=10090 GN=Myo18a PE=1 SV=2	MY18A_MOUSE	Myo18a	233 kDa	TRUE	0.4		[]	unknown	270000000	320000000	382000000	340000000	294000000	291000000	245000000	361000000
127	TRUE	Empty	Ornithine carbamoyltransferase, mitochondrial OS=Mus musculus OX=10090 GN=Otc PE=1 SV=1	OTC_MOUSE	Otc	40 kDa		0.4		[]	unknown	35500000	34900000	21300000	26100000	32200000	67400000	29600000	25500000
211	TRUE	Empty	Arginase-1 OS=Mus musculus OX=10090 GN=Arg1 PE=1 SV=1	ARGI1_MOUSE	Arg1	35 kDa		0.4		[]	unknown	17800000	22600000	8119200	5785600	13300000	12600000	2812300	8748200
254	TRUE	Empty	Cluster of Enhancer of mRNA-decapping protein 4 OS=Mus musculus OX=10090 GN=Edc4 PE=1 SV=2 (EDC4_MOUSE)	EDC4_MOUSE [2]	Edc4	152 kDa	TRUE	0.4		[]	unknown	5450000	1934900	5516000	2761000	5927800	2267000	4768000	8314200
422	TRUE	Empty	Cluster of Cytochrome P450 4A14 OS=Mus musculus OX=10090 GN=Cyp4a14 PE=1 SV=1 (CP4AE_MOUSE)	CP4AE_MOUSE [2]	Cyp4a14	59 kDa	TRUE	0.4		[]	unknown	0	0	5051400	5715800	0	0	28100000	7407700
422.1	TRUE	Empty	Cytochrome P450 4A14 OS=Mus musculus OX=10090 GN=Cyp4a14 PE=1 SV=1	CP4AE_MOUSE	Cyp4a14	59 kDa	TRUE	0.4		[]	unknown	0	0	5051400	5715800	0	0	28100000	7407700
690	TRUE	Empty	Heterogeneous nuclear ribonucleoprotein A1 OS=Mus musculus OX=10090 GN=Hnrnpa1 PE=1 SV=2	ROA1_MOUSE (+4)	Hnrnpa1	34 kDa	TRUE	0.4		[]	unknown	0	4528300	2961300	7487300	0	0	0	6744000
2.21	TRUE	Empty	Actin OS=Thermomyces lanuginosus OX=5541 PE=3 SV=1	ACT_THELA		42 kDa	TRUE	0.41		[]	unknown	7460000000	5600000000	4810000000	5110000000	7520000000	6560000000	5770000000	5720000000
2.49	TRUE	Empty	Actin-53 (Fragment) OS=Nicotiana tabacum OX=4097 PE=3 SV=1	ACT2_TOBAC		37 kDa	TRUE	0.41		[]	unknown	933000000	1660000000	1250000000	1400000000	1960000000	1260000000	909000000	2520000000
32	TRUE	Empty	Cluster of Clathrin interactor 1 OS=Mus musculus OX=10090 GN=Clint1 PE=1 SV=2 (EPN4_MOUSE)	EPN4_MOUSE [2]	Clint1	69 kDa	TRUE	0.41		[]	unknown	164000000	126000000	147000000	119000000	219000000	160000000	109000000	157000000
220.2	TRUE	Empty	Glutathione S-transferase A1 OS=Mus musculus OX=10090 GN=Gsta1 PE=1 SV=2	GSTA1_MOUSE	Gsta1	26 kDa	TRUE	0.41		[]	unknown	14600000	0	0	0	6002700	13900000	11800000	0
292	TRUE	Empty	Succinate--CoA ligase [GDP-forming] subunit beta, mitochondrial OS=Mus musculus OX=10090 GN=Suclg2 PE=1 SV=3	SUCB2_MOUSE	Suclg2	47 kDa		0.41		[]	unknown	12600000	5495600	3891400	2446700	4495800	5598400	3871000	1944600
293	TRUE	Empty	Cluster of T-complex protein 1 subunit alpha OS=Mus musculus OX=10090 GN=Tcp1 PE=1 SV=3 (TCPA_MOUSE)	TCPA_MOUSE [2]	Tcp1	60 kDa	TRUE	0.41		[]	unknown	3925100	646370	0	815790	974040	17000000	2102100	0
293.1	TRUE	Empty	T-complex protein 1 subunit alpha OS=Mus musculus OX=10090 GN=Tcp1 PE=1 SV=3	TCPA_MOUSE	Tcp1	60 kDa	TRUE	0.41		[]	unknown	3925100	646370	0	815790	974040	17000000	2102100	0
298	TRUE	Empty	Cluster of Synaptic functional regulator FMR1 OS=Mus musculus OX=10090 GN=Fmr1 PE=1 SV=1 (FMR1_MOUSE)	FMR1_MOUSE [2]	Fmr1	69 kDa	TRUE	0.41		[]	unknown	3513900	7596300	19000000	11100000	7358700	4003100	1922900	13200000
298.2	TRUE	Empty	Synaptic functional regulator FMR1 OS=Rattus norvegicus OX=10116 GN=Fmr1 PE=1 SV=2	FMR1_RAT	Fmr1	67 kDa	TRUE	0.41		[]	unknown	2643100	7106800	17500000	10400000	7121100	3655200	0	12400000
392	TRUE	Empty	Plakophilin-4 OS=Mus musculus OX=10090 GN=Pkp4 PE=1 SV=1	PKP4_MOUSE	Pkp4	132 kDa		0.41		[]	unknown	2069700	303780	1812200	1115900	1544900	0	557350	1331700
436	TRUE	Empty	Toll-interacting protein OS=Mus musculus OX=10090 GN=Tollip PE=1 SV=1	TOLIP_MOUSE (+1)	Tollip	30 kDa		0.41		[]	unknown	4887900	0	5166800	5520300	8168500	6384300	5305600	2154300
463	TRUE	Empty	2-hydroxyacyl-CoA lyase 1 OS=Mus musculus OX=10090 GN=Hacl1 PE=1 SV=2	HACL1_MOUSE	Hacl1	64 kDa		0.41		[]	unknown	1055500	5998300	0	1285800	995430	761580	0	1713500
546	TRUE	Empty	Nuclear pore complex protein Nup214 OS=Mus musculus OX=10090 GN=Nup214 PE=1 SV=2	NU214_MOUSE	Nup214	213 kDa		0.41		[]	unknown	358710	0	1271300	593720	377280	0	0	719200
587	TRUE	Empty	60S ribosomal protein L10a OS=Mus musculus OX=10090 GN=Rpl10a PE=1 SV=3	RL10A_MOUSE (+3)	Rpl10a	25 kDa		0.41		[]	unknown	4205400	0	0	2908000	3831400	4981800	3655300	0
1.2	TRUE	Empty	Myosin-14 OS=Mus musculus OX=10090 GN=Myh14 PE=1 SV=1	MYH14_MOUSE	Myh14	229 kDa	TRUE	0.42		[]	unknown	760000000	512000000	801000000	467000000	699000000	755000000	799000000	612000000
1.6	TRUE	Empty	Myosin-8 OS=Mus musculus OX=10090 GN=Myh8 PE=2 SV=2	MYH8_MOUSE	Myh8	223 kDa	TRUE	0.42		[]	unknown	0	31000000	49300000	72200000	0	64900000	83600000	93900000
1.7	TRUE	Empty	Myosin-1 OS=Mus musculus OX=10090 GN=Myh1 PE=1 SV=1	MYH1_MOUSE	Myh1	223 kDa	TRUE	0.42		[]	unknown	0	46500000	75500000	81400000	0	88200000	114000000	115000000
2.26	TRUE	Empty	Actin-3 OS=Glycine max OX=3847 GN=SAC3 PE=3 SV=2	ACT3_SOYBN	SAC3	42 kDa	TRUE	0.42		[]	unknown	857000000	1500000000	1180000000	1120000000	1860000000	1130000000	694000000	2320000000
2.63	TRUE	Empty	Actin-1 OS=Daucus carota OX=4039 PE=2 SV=1	ACT1_DAUCA		42 kDa	TRUE	0.42		[]	unknown	856000000	1500000000	1180000000	1120000000	1860000000	1130000000	692000000	2320000000
23.8	TRUE	Empty	Heat shock 70 kDa protein 5 OS=Arabidopsis thaliana OX=3702 GN=HSP70-5 PE=2 SV=1	HSP7E_ARATH	HSP70-5	71 kDa	TRUE	0.42		[]	unknown	13100000	19700000	10200000	17200000	19100000	13100000	0	12300000
45.2	TRUE	Empty	Unconventional myosin-Ig OS=Mus musculus OX=10090 GN=Myo1g PE=1 SV=1	MYO1G_MOUSE	Myo1g	117 kDa	TRUE	0.42		[]	unknown	0	5041900	5037600	7062400	5205500	4625600	4446100	9404200
215.2	TRUE	Empty	Guanine nucleotide-binding protein G(k) subunit alpha OS=Mus musculus OX=10090 GN=Gnai3 PE=1 SV=3	GNAI3_MOUSE	Gnai3	41 kDa	TRUE	0.42		[]	unknown	4167500	7883100	0	0	948390	18500000	5054900	2779800
234	TRUE	Empty	Tropomodulin-1 OS=Mus musculus OX=10090 GN=Tmod1 PE=1 SV=2	TMOD1_MOUSE	Tmod1	40 kDa	TRUE	0.42		[]	unknown	19600000	2364500	11600000	1408600	11800000	8606300	46800000	4515200
246	TRUE	Empty	Aminopeptidase N OS=Mus musculus OX=10090 GN=Anpep PE=1 SV=4	AMPN_MOUSE	Anpep	110 kDa		0.42		[]	unknown	17300000	20100000	0	1929600	12500000	4911400	739960	944310
298.1	TRUE	Empty	Synaptic functional regulator FMR1 OS=Mus musculus OX=10090 GN=Fmr1 PE=1 SV=1	FMR1_MOUSE	Fmr1	69 kDa	TRUE	0.42		[]	unknown	3513900	7596300	19000000	10500000	7358700	4003100	1922900	13200000
455	TRUE	Empty	Peroxisomal 2,4-dienoyl-CoA reductase OS=Mus musculus OX=10090 GN=Decr2 PE=1 SV=1	DECR2_MOUSE	Decr2	31 kDa		0.42		[]	unknown	3544000	5845600	5217000	3626000	2537500	6494500	8522800	5387700
626	TRUE	Empty	Mitochondrial ornithine transporter 1 OS=Mus musculus OX=10090 GN=Slc25a15 PE=1 SV=1	ORNT1_MOUSE	Slc25a15	33 kDa		0.42		[]	unknown	0	1671500	0	2150400	0	0	0	1495700
763	TRUE	Empty	Cluster of Myosin light chain 3 OS=Mus musculus OX=10090 GN=Myl3 PE=1 SV=4 (MYL3_MOUSE)	MYL3_MOUSE [2]	Myl3	22 kDa	TRUE	0.42		[]	unknown	30300000	0	24600000	6651800	7972000	9640500	14400000	3442600
763.2	TRUE	Empty	Myosin light chain 1/3, skeletal muscle isoform OS=Mus musculus OX=10090 GN=Myl1 PE=1 SV=2	MYL1_MOUSE	Myl1	21 kDa	TRUE	0.42		[]	unknown	30300000	0	24600000	4881300	7972000	9640500	14400000	0
5.2	TRUE	Empty	Vimentin OS=Mus musculus OX=10090 GN=Vim PE=1 SV=3	VIME_MOUSE	Vim	54 kDa	TRUE	0.43		[]	unknown	292000000	171000000	262000000	272000000	298000000	218000000	254000000	368000000
27.3	TRUE	Empty	Argininosuccinate synthase OS=Gallus gallus OX=9031 GN=ASS1 PE=2 SV=1	ASSY_CHICK	ASS1	47 kDa	TRUE	0.43		[]	unknown	2632400	0	0	0	0	3239700	3248400	0
38	TRUE	Empty	Cluster of Prelamin-A/C OS=Mus musculus OX=10090 GN=Lmna PE=1 SV=2 (LMNA_MOUSE)	LMNA_MOUSE [7]	Lmna	74 kDa	TRUE	0.43		[]	unknown	53700000	32300000	98900000	84100000	50800000	29000000	59400000	71200000
89.2	TRUE	Empty	Epidermal growth factor receptor substrate 15 OS=Homo sapiens OX=9606 GN=EPS15 PE=1 SV=2	EPS15_HUMAN	EPS15	99 kDa	TRUE	0.43		[]	unknown	6471600	6697300	22800000	7262500	9360800	16000000	18700000	14300000
160	TRUE	Empty	Lipoamide acyltransferase component of branched-chain alpha-keto acid dehydrogenase complex, mitochondrial OS=Mus musculus OX=10090 GN=Dbt PE=1 SV=2	ODB2_MOUSE	Dbt	53 kDa		0.43		[]	unknown	10900000	14800000	12900000	30600000	12100000	10300000	0	24100000
180	TRUE	Empty	Pleckstrin homology domain-containing family A member 6 OS=Mus musculus OX=10090 GN=Plekha6 PE=1 SV=1	PKHA6_MOUSE	Plekha6	131 kDa		0.43		[]	unknown	7630100	0	16400000	11600000	14900000	9427800	13000000	10800000
505	TRUE	Empty	Rab11 family-interacting protein 1 OS=Mus musculus OX=10090 GN=Rab11fip1 PE=1 SV=2	RFIP1_MOUSE	Rab11fip1	71 kDa		0.43		[]	unknown	0	0	634610	982480	1156000	3063900	0	0
509	TRUE	Empty	Mitochondrial dicarboxylate carrier OS=Mus musculus OX=10090 GN=Slc25a10 PE=1 SV=2	DIC_MOUSE	Slc25a10	32 kDa		0.43		[]	unknown	0	0	2418800	4332300	0	0	0	2588400
568	TRUE	Empty	40S ribosomal protein S13 OS=Mus musculus OX=10090 GN=Rps13 PE=1 SV=2	RS13_MOUSE (+7)	Rps13	17 kDa		0.43		[]	unknown	1706600	3979600	0	2032400	0	1856300	2414700	0
619.1	TRUE	Empty	Leucine-rich PPR motif-containing protein, mitochondrial OS=Mus musculus OX=10090 GN=Lrpprc PE=1 SV=2	LPPRC_MOUSE	Lrpprc	157 kDa	TRUE	0.43		[]	unknown	0	522660	0	0	278680	1586200	0	0
699	TRUE	Empty	Dolichyl-diphosphooligosaccharide--protein glycosyltransferase subunit 2 OS=Mus musculus OX=10090 GN=Rpn2 PE=1 SV=1	RPN2_MOUSE	Rpn2	69 kDa		0.43		[]	unknown	0	2266400	0	0	0	0	0	323040
2.11	TRUE	Empty	Actin OS=Mesostigma viride OX=41882 PE=3 SV=1	ACT_MESVI		42 kDa	TRUE	0.44		[]	unknown	7160000000	4960000000	4280000000	4790000000	6870000000	5740000000	4940000000	6120000000
2.22	TRUE	Empty	Actin-18 OS=Dictyostelium discoideum OX=44689 GN=act18 PE=3 SV=3	ACT18_DICDI	act18	43 kDa	TRUE	0.44		[]	unknown	1370000000	2300000000	1270000000	1130000000	2180000000	2090000000	1160000000	1790000000
2.24	TRUE	Empty	Putative actin-22 OS=Dictyostelium discoideum OX=44689 GN=act22 PE=3 SV=1	ACT22_DICDI	act22	42 kDa	TRUE	0.44		[]	unknown	6830000000	5370000000	4430000000	4240000000	6650000000	6170000000	5110000000	5240000000
2.27	TRUE	Empty	Actin OS=Crassostrea gigas OX=29159 PE=2 SV=1	ACT_CRAGI		42 kDa	TRUE	0.44		[]	unknown	8050000000	6150000000	5450000000	5430000000	7870000000	7010000000	6120000000	6480000000
2.54	TRUE	Empty	Actin-71 OS=Solanum tuberosum OX=4113 GN=AC71 PE=3 SV=2	ACT6_SOLTU	AC71	42 kDa	TRUE	0.44		[]	unknown	4340000000	3460000000	2430000000	2630000000	3920000000	2070000000	1030000000	3260000000
3.1	TRUE	Empty	Clathrin heavy chain 1 OS=Mus musculus OX=10090 GN=Cltc PE=1 SV=3	CLH1_MOUSE	Cltc	192 kDa	TRUE	0.44		[]	unknown	940000000	1250000000	1470000000	1730000000	1410000000	1360000000	1470000000	1780000000
141.1	TRUE	Empty	Fatty acid synthase OS=Mus musculus OX=10090 GN=Fasn PE=1 SV=2	FAS_MOUSE	Fasn	272 kDa	TRUE	0.44		[]	unknown	10900000	34000000	5212600	4503500	13500000	5648600	1140000	9940300
217	TRUE	Empty	Gap junction beta-1 protein OS=Mus musculus OX=10090 GN=Gjb1 PE=1 SV=3	CXB1_MOUSE (+5)	Gjb1	32 kDa		0.44		[]	unknown	29700000	12200000	22600000	17800000	29900000	28300000	14800000	25800000
475	TRUE	Empty	Cluster of Poly [ADP-ribose] polymerase 1 OS=Mus musculus OX=10090 GN=Parp1 PE=1 SV=3 (PARP1_MOUSE)	PARP1_MOUSE [2]	Parp1	113 kDa	TRUE	0.44		[]	unknown	0	2395700	0	3097200	583630	0	0	1886700
1.2	TRUE	Empty	Myosin-1 OS=Homo sapiens OX=9606 GN=MYH1 PE=1 SV=3	MYH1_HUMAN	MYH1	223 kDa	TRUE	0.45		[]	unknown	0	41000000	67400000	63800000	0	77200000	94900000	86200000
3	TRUE	Empty	Cluster of Clathrin heavy chain 1 OS=Mus musculus OX=10090 GN=Cltc PE=1 SV=3 (CLH1_MOUSE)	CLH1_MOUSE [3]	Cltc	192 kDa	TRUE	0.45		[]	unknown	970000000	1260000000	1520000000	1780000000	1430000000	1400000000	1530000000	1810000000
119.2	TRUE	Empty	Histone H2A type 2-A OS=Mus musculus OX=10090 GN=Hist2h2aa1 PE=1 SV=3	H2A2A_MOUSE (+6)	Hist2h2aa1	14 kDa	TRUE	0.45		[]	unknown	48500000	27100000	81400000	30100000	17400000	19900000	61200000	36700000
123.2	TRUE	Empty	Myosin light chain 6B OS=Mus musculus OX=10090 GN=Myl6b PE=1 SV=1	MYL6B_MOUSE (+1)	Myl6b	23 kDa	TRUE	0.45		[]	unknown	12200000	12500000	15700000	0	0	20300000	0	0
141	TRUE	Empty	Cluster of Fatty acid synthase OS=Mus musculus OX=10090 GN=Fasn PE=1 SV=2 (FAS_MOUSE)	FAS_MOUSE [2]	Fasn	272 kDa	TRUE	0.45		[]	unknown	10900000	34000000	5212600	4503500	13500000	5648600	1140000	10100000
168	TRUE	Empty	Desmoplakin OS=Mus musculus OX=10090 GN=Dsp PE=1 SV=1	DESP_MOUSE	Dsp	333 kDa		0.45		[]	unknown	408480	458110	23700000	22400000	0	0	2959600	18300000
201.4	TRUE	Empty	Polypyrimidine tract-binding protein 3 OS=Mus musculus OX=10090 GN=Ptbp3 PE=1 SV=1	PTBP3_MOUSE (+2)	Ptbp3	57 kDa	TRUE	0.45		[]	unknown	0	2669100	0	2493300	577220	556850	0	1430500
368	TRUE	Empty	Serine/threonine-protein kinase D3 OS=Mus musculus OX=10090 GN=Prkd3 PE=1 SV=1	KPCD3_MOUSE	Prkd3	100 kDa		0.45		[]	unknown	1318300	1643800	1856600	2462200	2532300	1188500	1490900	5004400
390	TRUE	Empty	Dimethylglycine dehydrogenase, mitochondrial OS=Mus musculus OX=10090 GN=Dmgdh PE=1 SV=1	M2GD_MOUSE	Dmgdh	97 kDa		0.45		[]	unknown	916370	2752800	713830	1496600	953520	0	0	2522200
607	TRUE	Empty	Protein FAM107B OS=Mus musculus OX=10090 GN=Fam107b PE=1 SV=2	F107B_MOUSE (+2)	Fam107b	16 kDa		0.45		[]	unknown	5911400	0	0	0	0	4275500	11800000	0
644	TRUE	Empty	Cluster of Guanine nucleotide-binding protein subunit alpha-11 OS=Mus musculus OX=10090 GN=Gna11 PE=1 SV=1 (GNA11_MOUSE)	GNA11_MOUSE [9]	Gna11	42 kDa	TRUE	0.45		[]	unknown	809550	0	0	0	0	4433900	0	0
674	TRUE	Empty	UDP-glucuronosyltransferase 2B15 OS=Rattus norvegicus OX=10116 GN=Ugt2b15 PE=1 SV=1	UDB15_RAT	Ugt2b15	61 kDa	TRUE	0.45		[]	unknown	0	7721100	0	0	7219100	12000000	0	0
910	TRUE	Empty	Actin-binding LIM protein 2 OS=Mus musculus OX=10090 GN=Ablim2 PE=1 SV=1	ABLM2_MOUSE (+1)	Ablim2	68 kDa	TRUE	0.45		[]	unknown	0	0	2935300	0	0	0	0	522640
115.2	TRUE	Empty	Intersectin-2 OS=Homo sapiens OX=9606 GN=ITSN2 PE=1 SV=3	ITSN2_HUMAN	ITSN2	193 kDa	TRUE	0.46		[]	unknown	4036800	9942200	11800000	10200000	6967000	3829300	4667000	12400000
146	TRUE	Empty	Peroxisomal bifunctional enzyme OS=Mus musculus OX=10090 GN=Ehhadh PE=1 SV=4	ECHP_MOUSE	Ehhadh	78 kDa		0.46		[]	unknown	2939200	9871700	38700000	35600000	2530600	2521200	14000000	32000000
161.2	TRUE	Empty	Tensin-1 OS=Bos taurus OX=9913 GN=TNS1 PE=2 SV=1	TENS1_BOVIN	TNS1	184 kDa	TRUE	0.46		[]	unknown	14200000	11700000	12700000	7927400	12300000	9250700	9500800	10600000
178.3	TRUE	Empty	Histone H3.2 OS=Lilium longiflorum OX=4690 GN=YAH3 PE=1 SV=3	H32_LILLO	YAH3	15 kDa	TRUE	0.46		[]	unknown	0	0	12800000	0	0	0	0	66800000
218	TRUE	Empty	Huntingtin-interacting protein 1-related protein OS=Mus musculus OX=10090 GN=Hip1r PE=1 SV=2	HIP1R_MOUSE	Hip1r	119 kDa	TRUE	0.46		[]	unknown	6982900	1521900	7490200	4393600	2453100	6547600	22900000	3999400
272	TRUE	Empty	Cluster of Hemoglobin subunit beta-1 OS=Mus musculus OX=10090 GN=Hbb-b1 PE=1 SV=2 (HBB1_MOUSE)	HBB1_MOUSE [4]	Hbb-b1	16 kDa	TRUE	0.46		[]	unknown	11500000	16300000	0	3188600	6970800	22100000	16200000	3481000
431	TRUE	Empty	Proteasome activator complex subunit 1 OS=Mus musculus OX=10090 GN=Psme1 PE=1 SV=2	PSME1_MOUSE	Psme1	29 kDa		0.46		[]	unknown	2939500	1978700	0	0	0	6320700	4140900	0
32.1	TRUE	Empty	Clathrin interactor 1 OS=Homo sapiens OX=9606 GN=CLINT1 PE=1 SV=1	EPN4_HUMAN	CLINT1	68 kDa	TRUE	0.47		[]	unknown	147000000	109000000	142000000	107000000	198000000	143000000	101000000	132000000
79.1	TRUE	Empty	Selenium-binding protein 2 OS=Mus musculus OX=10090 GN=Selenbp2 PE=1 SV=2	SBP2_MOUSE	Selenbp2	53 kDa	TRUE	0.47		[]	unknown	33000000	87000000	28700000	65800000	62500000	20000000	15500000	59000000
254.1	TRUE	Empty	Enhancer of mRNA-decapping protein 4 OS=Mus musculus OX=10090 GN=Edc4 PE=1 SV=2	EDC4_MOUSE	Edc4	152 kDa	TRUE	0.47		[]	unknown	3342500	1934900	5516000	2761000	4258000	2267000	3410900	8314200
274	TRUE	Empty	Cordon-bleu protein-like 1 OS=Mus musculus OX=10090 GN=Cobll1 PE=1 SV=2	COBL1_MOUSE	Cobll1	137 kDa		0.47		[]	unknown	2808500	3520800	5076700	2931000	4683600	4192600	2415900	5752200
348.1	TRUE	Empty	UDP-glucuronosyltransferase 1-6 OS=Mus musculus OX=10090 GN=Ugt1a6 PE=1 SV=1	UD16_MOUSE	Ugt1a6	60 kDa	TRUE	0.47		[]	unknown	5105700	10700000	0	1713500	8180700	15200000	3157000	2455500
472	TRUE	Empty	Sulfotransferase 1A1 OS=Mus musculus OX=10090 GN=Sult1a1 PE=1 SV=1	ST1A1_MOUSE	Sult1a1	34 kDa		0.47		[]	unknown	0	1384700	1012300	763710	0	2152200	2448200	599500
2.18	TRUE	Empty	Actin, cytoplasmic 1 OS=Camelus dromedarius OX=9838 GN=ACTB PE=1 SV=1	ACTB_CAMDR	ACTB	42 kDa	TRUE	0.48		[]	unknown	9640000000	8630000000	7030000000	7680000000	11000000000	8810000000	7100000000	8980000000
2.36	TRUE	Empty	Actin OS=Aspergillus oryzae (strain ATCC 42149 / RIB 40) OX=510516 GN=act1 PE=3 SV=1	ACT_ASPOR	act1	42 kDa	TRUE	0.48		[]	unknown	1260000000	1640000000	1680000000	963000000	1630000000	2060000000	1660000000	1010000000
30.4	TRUE	Empty	Gelsolin OS=Gallus gallus OX=9031 GN=GSN PE=2 SV=1	GELS_CHICK	GSN	86 kDa	TRUE	0.48		[]	unknown	0	0	0	6081300	5250800	0	0	8688100
89	TRUE	Empty	Cluster of Epidermal growth factor receptor substrate 15 OS=Mus musculus OX=10090 GN=Eps15 PE=1 SV=1 (EPS15_MOUSE)	EPS15_MOUSE [2]	Eps15	98 kDa	TRUE	0.48		[]	unknown	26300000	25900000	44000000	28800000	23800000	35100000	36400000	50700000
89.1	TRUE	Empty	Epidermal growth factor receptor substrate 15 OS=Mus musculus OX=10090 GN=Eps15 PE=1 SV=1	EPS15_MOUSE	Eps15	98 kDa	TRUE	0.48		[]	unknown	26300000	25900000	44000000	28800000	23800000	35100000	36400000	50700000
119.4	TRUE	Empty	Histone H2A type 1-B OS=Mus musculus OX=10090 GN=Hist1h2ab PE=1 SV=1	H2A1B_MOUSE (+20)	Hist1h2ab	14 kDa	TRUE	0.48		[]	unknown	45500000	27100000	80100000	30300000	17100000	19900000	61200000	36700000
161	TRUE	Empty	Cluster of Tensin-1 OS=Homo sapiens OX=9606 GN=TNS1 PE=1 SV=2 (TENS1_HUMAN)	TENS1_HUMAN [2]	TNS1	186 kDa	TRUE	0.48		[]	unknown	22900000	16600000	24400000	10300000	22200000	14300000	11100000	14400000
196	TRUE	Empty	Triokinase/FMN cyclase OS=Mus musculus OX=10090 GN=Tkfc PE=1 SV=1	TKFC_MOUSE	Tkfc	60 kDa		0.48		[]	unknown	10800000	24400000	3124900	6764400	4614500	12600000	4503000	8223800
279.1	TRUE	Empty	ATP-dependent RNA helicase A OS=Mus musculus OX=10090 GN=Dhx9 PE=1 SV=2	DHX9_MOUSE	Dhx9	149 kDa	TRUE	0.48		[]	unknown	0	8216400	2173200	29300000	0	0	0	16300000
317	TRUE	Empty	ELKS/Rab6-interacting/CAST family member 1 OS=Mus musculus OX=10090 GN=Erc1 PE=1 SV=1	RB6I2_MOUSE	Erc1	128 kDa		0.48		[]	unknown	6524700	0	3361800	1953300	6238000	1596900	6808200	2795600
342	TRUE	Empty	Murinoglobulin-1 OS=Mus musculus OX=10090 GN=Mug1 PE=1 SV=3	MUG1_MOUSE	Mug1	165 kDa		0.48		[]	unknown	0	6619900	0	8275100	1519000	717690	0	5172800
451	TRUE	Empty	Lipoma-preferred partner homolog OS=Mus musculus OX=10090 GN=Lpp PE=1 SV=1	LPP_MOUSE	Lpp	66 kDa		0.48		[]	unknown	3068300	0	3127400	0	5760100	0	0	6329800
475.1	TRUE	Empty	Poly [ADP-ribose] polymerase 1 OS=Rattus norvegicus OX=10116 GN=Parp1 PE=1 SV=4	PARP1_RAT	Parp1	113 kDa	TRUE	0.48		[]	unknown	0	2042100	0	3097200	583630	0	0	1886700
523	TRUE	Empty	Lamina-associated polypeptide 2, isoforms beta/delta/epsilon/gamma OS=Mus musculus OX=10090 GN=Tmpo PE=1 SV=4	LAP2B_MOUSE	Tmpo	50 kDa		0.48		[]	unknown	2452900	0	5533600	0	0	1007500	0	2609400
604	TRUE	Empty	V-type proton ATPase subunit B, brain isoform OS=Mus musculus OX=10090 GN=Atp6v1b2 PE=1 SV=1	VATB2_MOUSE (+1)	Atp6v1b2	57 kDa		0.48		[]	unknown	1886600	0	0	0	3042900	0	0	1451500
697	TRUE	Empty	Plasminogen activator inhibitor 1 RNA-binding protein OS=Mus musculus OX=10090 GN=Serbp1 PE=1 SV=2	PAIRB_MOUSE (+1)	Serbp1	45 kDa		0.48		[]	unknown	0	1230500	0	0	284700	0	0	0
2.32	TRUE	Empty	Actin, cytoplasmic 1 OS=Cricetulus griseus OX=10029 GN=ACTB PE=3 SV=1	ACTB_CRIGR	ACTB	42 kDa	TRUE	0.49		[]	unknown	9650000000	8770000000	7040000000	7680000000	11100000000	8810000000	7090000000	9080000000
2.56	TRUE	Empty	Actin, cytoplasmic type 8 OS=Xenopus laevis OX=8355 PE=3 SV=1	ACT8_XENLA		42 kDa	TRUE	0.49		[]	unknown	9640000000	8770000000	7040000000	7680000000	11100000000	8810000000	7090000000	9080000000
2.57	TRUE	Empty	Actin, cytoplasmic type 5 OS=Gallus gallus OX=9031 PE=3 SV=1	ACT5_CHICK		42 kDa	TRUE	0.49		[]	unknown	9650000000	8770000000	7040000000	7680000000	11100000000	8810000000	7090000000	9080000000
9	TRUE	Empty	Cluster of Unconventional myosin-Ib OS=Mus musculus OX=10090 GN=Myo1b PE=1 SV=3 (MYO1B_MOUSE)	MYO1B_MOUSE [3]	Myo1b	129 kDa	TRUE	0.49		[]	unknown	373000000	433000000	437000000	463000000	461000000	410000000	383000000	619000000
88	TRUE	Empty	Cluster of Tubulin beta-5 chain OS=Mus musculus OX=10090 GN=Tubb5 PE=1 SV=1 (TBB5_MOUSE)	TBB5_MOUSE [43]	Tubb5	50 kDa	TRUE	0.49		[]	unknown	29600000	42800000	49300000	42000000	49300000	39900000	33400000	64000000
88.1	TRUE	Empty	Tubulin beta-5 chain OS=Mus musculus OX=10090 GN=Tubb5 PE=1 SV=1	TBB5_MOUSE (+11)	Tubb5	50 kDa	TRUE	0.49		[]	unknown	22400000	26100000	24400000	27200000	22700000	18800000	10500000	33700000
93	TRUE	Empty	Ankycorbin OS=Mus musculus OX=10090 GN=Rai14 PE=1 SV=1	RAI14_MOUSE	Rai14	109 kDa		0.49		[]	unknown	28600000	18800000	23000000	32300000	30000000	32500000	38600000	17500000
224	TRUE	Empty	Protein disulfide-isomerase OS=Mus musculus OX=10090 GN=P4hb PE=1 SV=2	PDIA1_MOUSE	P4hb	57 kDa		0.49		[]	unknown	8161000	12100000	0	0	12000000	15400000	1138400	4863700
251.2	TRUE	Empty	Sperm-specific antigen 2 OS=Homo sapiens OX=9606 GN=SSFA2 PE=1 SV=3	SSFA2_HUMAN	SSFA2	138 kDa	TRUE	0.49		[]	unknown	0	4252800	1638400	1745200	4620600	0	1770800	6029400
423	TRUE	Empty	Acyl-CoA dehydrogenase family member 11 OS=Mus musculus OX=10090 GN=Acad11 PE=1 SV=2	ACD11_MOUSE	Acad11	87 kDa		0.49		[]	unknown	0	0	2292500	18000000	0	0	0	6689500
457	TRUE	Empty	40S ribosomal protein S11 OS=Mus musculus OX=10090 GN=Rps11 PE=1 SV=3	RS11_MOUSE (+5)	Rps11	18 kDa		0.49		[]	unknown	4925000	6639800	5637700	3824300	3991500	6316300	4391100	3930200
522	TRUE	Empty	Beta-lactoglobulin OS=Bos taurus OX=9913 GN=LGB PE=1 SV=3	LACB_BOVIN (+1)	LGB	20 kDa		0.49		[]	unknown	0	0	21200000	0	0	0	5148900	0
38.2	TRUE	Empty	Lamin-B2 OS=Mus musculus OX=10090 GN=Lmnb2 PE=1 SV=2	LMNB2_MOUSE	Lmnb2	67 kDa	TRUE	0.5		[]	unknown	2750300	4242300	11900000	20300000	5847700	0	4468400	14500000
79	TRUE	Empty	Cluster of Selenium-binding protein 2 OS=Mus musculus OX=10090 GN=Selenbp2 PE=1 SV=2 (SBP2_MOUSE)	SBP2_MOUSE [3]	Selenbp2	53 kDa	TRUE	0.5		[]	unknown	35000000	92000000	30400000	76600000	66300000	20800000	15500000	70400000
79.2	TRUE	Empty	Methanethiol oxidase OS=Mus musculus OX=10090 GN=Selenbp1 PE=1 SV=2	SBP1_MOUSE	Selenbp1	53 kDa	TRUE	0.5		[]	unknown	30100000	77700000	27000000	68900000	58800000	16600000	15500000	60700000
262	TRUE	Empty	RNA-binding protein FUS OS=Mus musculus OX=10090 GN=Fus PE=1 SV=1	FUS_MOUSE (+1)	Fus	53 kDa	TRUE	0.5		[]	unknown	2684300	24100000	4193300	26300000	7813800	17000000	18400000	41100000
324	TRUE	Empty	Phenylalanine-4-hydroxylase OS=Mus musculus OX=10090 GN=Pah PE=1 SV=4	PH4H_MOUSE	Pah	52 kDa		0.5		[]	unknown	5275300	10300000	0	2261600	5541900	10300000	7192100	2764700
500	TRUE	Empty	Ras-interacting protein 1 OS=Mus musculus OX=10090 GN=Rasip1 PE=1 SV=3	RAIN_MOUSE	Rasip1	104 kDa		0.5		[]	unknown	1727900	665120	0	0	5037500	0	984150	0
647	TRUE	Empty	Cytochrome P450 1A2 OS=Mus musculus OX=10090 GN=Cyp1a2 PE=1 SV=1	CP1A2_MOUSE	Cyp1a2	58 kDa		0.5		[]	unknown	0	4282700	0	0	0	0	1101100	0
2.17	TRUE	Empty	Actin-1 OS=Zea mays OX=4577 GN=ACT1 PE=3 SV=1	ACT1_MAIZE	ACT1	42 kDa	TRUE	0.51		[]	unknown	836000000	1210000000	1010000000	987000000	1610000000	985000000	524000000	1750000000
23.3	TRUE	Empty	Heat shock 70 kDa protein OS=Brugia malayi OX=6279 GN=HSP70 PE=3 SV=1	HSP70_BRUMA	HSP70	70 kDa	TRUE	0.51		[]	unknown	43200000	34900000	36500000	32800000	51000000	18400000	31300000	26400000
38.1	TRUE	Empty	Prelamin-A/C OS=Mus musculus OX=10090 GN=Lmna PE=1 SV=2	LMNA_MOUSE	Lmna	74 kDa	TRUE	0.51		[]	unknown	47500000	20900000	78800000	61400000	37700000	28000000	49600000	54800000
78	TRUE	Empty	DENN domain-containing protein 1A OS=Mus musculus OX=10090 GN=Dennd1a PE=1 SV=2	DEN1A_MOUSE	Dennd1a	112 kDa		0.51		[]	unknown	37400000	24400000	36800000	27000000	30400000	36500000	28600000	43400000
115	TRUE	Empty	Cluster of Intersectin-2 OS=Mus musculus OX=10090 GN=Itsn2 PE=1 SV=2 (ITSN2_MOUSE)	ITSN2_MOUSE [2]	Itsn2	189 kDa	TRUE	0.51		[]	unknown	14100000	21400000	34200000	32000000	13400000	10200000	12300000	41300000
115.1	TRUE	Empty	Intersectin-2 OS=Mus musculus OX=10090 GN=Itsn2 PE=1 SV=2	ITSN2_MOUSE	Itsn2	189 kDa	TRUE	0.51		[]	unknown	14100000	21400000	34200000	32000000	13400000	10200000	12300000	41300000
268.1	TRUE	Empty	Carboxylesterase 1D OS=Mus musculus OX=10090 GN=Ces1d PE=1 SV=1	CES1D_MOUSE	Ces1d	62 kDa	TRUE	0.51		[]	unknown	4760300	12100000	0	1225100	3698600	2071500	0	4305800
449	TRUE	Empty	Centromere protein V OS=Mus musculus OX=10090 GN=Cenpv PE=1 SV=2	CENPV_MOUSE	Cenpv	28 kDa		0.51		[]	unknown	0	0	3810200	10300000	1874800	1179300	0	3879900
495	TRUE	Empty	Cytoplasmic aconitate hydratase OS=Mus musculus OX=10090 GN=Aco1 PE=1 SV=3	ACOC_MOUSE	Aco1	98 kDa		0.51		[]	unknown	0	2512900	1284400	521610	1324400	0	0	1153200
497	TRUE	Empty	Elongation factor 1-delta OS=Mus musculus OX=10090 GN=Eef1d PE=1 SV=3	EF1D_MOUSE	Eef1d	31 kDa	TRUE	0.51		[]	unknown	3483600	9771100	0	0	0	3139500	3199300	0
498	TRUE	Empty	Eukaryotic initiation factor 4A-III OS=Mus musculus OX=10090 GN=Eif4a3 PE=1 SV=3	IF4A3_MOUSE (+6)	Eif4a3	47 kDa	TRUE	0.51		[]	unknown	0	0	2773600	8942400	0	0	0	4861700
519	TRUE	Empty	Hydroxyacylglutathione hydrolase, mitochondrial OS=Mus musculus OX=10090 GN=Hagh PE=1 SV=2	GLO2_MOUSE	Hagh	34 kDa		0.51		[]	unknown	2192500	1328300	0	0	3942400	0	0	2745100
601	TRUE	Empty	Splicing factor 3A subunit 1 OS=Mus musculus OX=10090 GN=Sf3a1 PE=1 SV=1	SF3A1_MOUSE	Sf3a1	89 kDa		0.51		[]	unknown	0	1592500	0	1992400	0	0	0	1688100
644.1	TRUE	Empty	Guanine nucleotide-binding protein subunit alpha-11 OS=Mus musculus OX=10090 GN=Gna11 PE=1 SV=1	GNA11_MOUSE (+1)	Gna11	42 kDa	TRUE	0.51		[]	unknown	809550	0	0	0	0	2914300	0	0
794	TRUE	Empty	Fragile X mental retardation syndrome-related protein 2 OS=Mus musculus OX=10090 GN=Fxr2 PE=1 SV=1	FXR2_MOUSE	Fxr2	74 kDa	TRUE	0.51		[]	unknown	2420800	6247800	11300000	7409800	7392200	3429800	0	8967500
23.4	TRUE	Empty	Heat shock 70 kDa protein OS=Neurospora crassa (strain ATCC 24698 / 74-OR23-1A / CBS 708.71 / DSM 1257 / FGSC 987) OX=367110 GN=hsps-1 PE=2 SV=2	HSP70_NEUCR	hsps-1	71 kDa	TRUE	0.52		[]	unknown	19600000	34600000	18800000	27100000	19800000	23000000	25000000	21900000
95.2	TRUE	Empty	Glyceraldehyde-3-phosphate dehydrogenase OS=Mus musculus OX=10090 GN=Gapdh PE=1 SV=2	G3P_MOUSE	Gapdh	36 kDa	TRUE	0.52		[]	unknown	32200000	55200000	45100000	67500000	32500000	46600000	39400000	56400000
105.3	TRUE	Empty	Histone H2B OS=Euplotes crassus OX=5936 GN=H2B1 PE=3 SV=1	H2B_EUPCR	H2B1	13 kDa	TRUE	0.52		[]	unknown	4936600	0	12500000	3636500	0	10100000	0	1258500
125	TRUE	Empty	Ankyrin-1 OS=Mus musculus OX=10090 GN=Ank1 PE=1 SV=2	ANK1_MOUSE	Ank1	204 kDa		0.52		[]	unknown	14300000	12100000	16000000	9748700	14800000	4419700	8001700	16300000
139	TRUE	Empty	Pyruvate carboxylase, mitochondrial OS=Mus musculus OX=10090 GN=Pc PE=1 SV=1	PYC_MOUSE	Pc	130 kDa	TRUE	0.52		[]	unknown	18700000	21000000	7102400	7218300	23400000	23200000	3364400	20600000
193	TRUE	Empty	Aldehyde oxidase 3 OS=Mus musculus OX=10090 GN=Aox3 PE=1 SV=1	AOXC_MOUSE	Aox3	147 kDa	TRUE	0.52		[]	unknown	8639900	13500000	3172100	3924700	7959800	5352700	1753500	6633900
268	TRUE	Empty	Cluster of Carboxylesterase 1D OS=Mus musculus OX=10090 GN=Ces1d PE=1 SV=1 (CES1D_MOUSE)	CES1D_MOUSE [2]	Ces1d	62 kDa	TRUE	0.52		[]	unknown	4760300	12500000	0	1225100	3951000	2071500	0	4305800
528	TRUE	Empty	Heterogeneous nuclear ribonucleoprotein D0 OS=Mus musculus OX=10090 GN=Hnrnpd PE=1 SV=2	HNRPD_MOUSE (+2)	Hnrnpd	38 kDa		0.52		[]	unknown	0	3358400	0	4954700	0	1094400	923690	2582400
559	TRUE	Empty	Protein transport protein Sec16B OS=Mus musculus OX=10090 GN=Sec16b PE=1 SV=3	SC16B_MOUSE	Sec16b	116 kDa		0.52		[]	unknown	0	0	1129300	0	0	0	0	3881800
662	TRUE	Empty	V-type proton ATPase 116 kDa subunit a isoform 1 OS=Mus musculus OX=10090 GN=Atp6v0a1 PE=1 SV=3	VPP1_MOUSE (+5)	Atp6v0a1	96 kDa		0.52		[]	unknown	0	2204800	0	0	0	0	0	652480
2.8	TRUE	Empty	POTE ankyrin domain family member I OS=Homo sapiens OX=9606 GN=POTEI PE=3 SV=1	POTEI_HUMAN	POTEI	121 kDa	TRUE	0.53		[]	unknown	1200000000	1520000000	1240000000	1440000000	1920000000	1280000000	768000000	2450000000
52	TRUE	Empty	Cluster of Myosin regulatory light polypeptide 9 OS=Mus musculus OX=10090 GN=Myl9 PE=1 SV=3 (MYL9_MOUSE)	MYL9_MOUSE [4]	Myl9	20 kDa	TRUE	0.53		[]	unknown	177000000	106000000	165000000	86900000	91800000	135000000	158000000	71200000
52.2	TRUE	Empty	Myosin regulatory light polypeptide 9 OS=Mus musculus OX=10090 GN=Myl9 PE=1 SV=3	MYL9_MOUSE	Myl9	20 kDa	TRUE	0.53		[]	unknown	137000000	75900000	124000000	60100000	69200000	101000000	117000000	44100000
103.2	TRUE	Empty	F-BAR domain only protein 2 OS=Homo sapiens OX=9606 GN=FCHO2 PE=1 SV=2	FCHO2_HUMAN	FCHO2	89 kDa	TRUE	0.53		[]	unknown	6487300	11500000	7075400	9040900	8024500	8546100	13200000	8797400
295	TRUE	Empty	Collagen alpha-2(VI) chain OS=Mus musculus OX=10090 GN=Col6a2 PE=1 SV=3	CO6A2_MOUSE	Col6a2	110 kDa		0.53		[]	unknown	8544900	4279800	10200000	9664800	8317100	0	4665400	12000000
340	TRUE	Empty	Lon protease homolog 2, peroxisomal OS=Mus musculus OX=10090 GN=Lonp2 PE=1 SV=1	LONP2_MOUSE	Lonp2	95 kDa		0.53		[]	unknown	0	2078100	1403800	4494600	2395000	1562700	1824200	5782100
348	TRUE	Empty	Cluster of UDP-glucuronosyltransferase 1-6 OS=Mus musculus OX=10090 GN=Ugt1a6 PE=1 SV=1 (UD16_MOUSE)	UD16_MOUSE [2]	Ugt1a6	60 kDa	TRUE	0.53		[]	unknown	5105700	11200000	0	2493000	8180700	15200000	3157000	2455500
372	TRUE	Empty	Protein scribble homolog OS=Mus musculus OX=10090 GN=Scrib PE=1 SV=2	SCRIB_MOUSE	Scrib	174 kDa		0.53		[]	unknown	519700	1002500	4822300	3206500	3556300	0	0	2385100
389	TRUE	Empty	Elongation factor 1-gamma OS=Mus musculus OX=10090 GN=Eef1g PE=1 SV=3	EF1G_MOUSE (+1)	Eef1g	50 kDa		0.53		[]	unknown	2920400	5585500	3156800	0	1507900	3214700	0	3283200
395	TRUE	Empty	Alpha-aminoadipic semialdehyde dehydrogenase OS=Mus musculus OX=10090 GN=Aldh7a1 PE=1 SV=4	AL7A1_MOUSE	Aldh7a1	59 kDa		0.53		[]	unknown	0	8971900	1530900	3864700	1821100	2397000	0	4373200
678	TRUE	Empty	NADP-dependent malic enzyme OS=Mus musculus OX=10090 GN=Me1 PE=1 SV=2	MAOX_MOUSE (+1)	Me1	64 kDa		0.53		[]	unknown	0	1697200	0	0	0	5614800	0	0
1.17	TRUE	Empty	Myosin-11 OS=Gallus gallus OX=9031 GN=MYH11 PE=1 SV=4	MYH11_CHICK	MYH11	229 kDa	TRUE	0.54		[]	unknown	536000000	537000000	903000000	556000000	560000000	674000000	993000000	643000000
2.1	TRUE	Empty	Actin-3 OS=Dictyostelium discoideum OX=44689 GN=act3 PE=3 SV=3	ACT3_DICDI	act3	42 kDa	TRUE	0.54		[]	unknown	7270000000	5940000000	4090000000	4730000000	7220000000	6350000000	4680000000	6060000000
2.51	TRUE	Empty	Actin, cytoplasmic OS=Styela plicata OX=7726 PE=3 SV=1	ACTC_STYPL		42 kDa	TRUE	0.54		[]	unknown	7440000000	5680000000	4560000000	5040000000	7420000000	6070000000	5530000000	5680000000
22.2	TRUE	Empty	Uricase OS=Macaca fascicularis OX=9541 GN=UOX PE=3 SV=3	URIC_MACFA (+2)	UOX	35 kDa	TRUE	0.54		[]	unknown	171000000	226000000	273000000	278000000	143000000	254000000	170000000	275000000
66.3	TRUE	Empty	ATP-dependent RNA helicase DED1 OS=Ustilago maydis (strain 521 / FGSC 9021) OX=237631 GN=DED1 PE=3 SV=1	DED1_USTMA	DED1	71 kDa	TRUE	0.54		[]	unknown	7543500	11200000	9729700	10800000	6955700	7044700	0	16400000
81	TRUE	Empty	Hydroxymethylglutaryl-CoA synthase, mitochondrial OS=Mus musculus OX=10090 GN=Hmgcs2 PE=1 SV=2	HMCS2_MOUSE	Hmgcs2	57 kDa		0.54		[]	unknown	39100000	50900000	52100000	70400000	40400000	38700000	41900000	67000000
1.18	TRUE	Empty	Myosin-16 OS=Canis lupus familiaris OX=9615 GN=MYH16 PE=3 SV=2	MYH16_CANLF (+1)	MYH16	223 kDa	TRUE	0.55		[]	unknown	0	3157900	5396400	0	0	3371400	4311300	5336000
161.1	TRUE	Empty	Tensin-1 OS=Homo sapiens OX=9606 GN=TNS1 PE=1 SV=2	TENS1_HUMAN	TNS1	186 kDa	TRUE	0.55		[]	unknown	19100000	12900000	19700000	7695400	16900000	12200000	9748500	12400000
220.4	TRUE	Empty	Glutathione S-transferase A OS=Cavia porcellus OX=10141 PE=1 SV=1	GSTA1_CAVPO		25 kDa	TRUE	0.55		[]	unknown	6747900	0	0	0	0	0	2278100	0
240	TRUE	Empty	Adenosylhomocysteinase OS=Mus musculus OX=10090 GN=Ahcy PE=1 SV=3	SAHH_MOUSE	Ahcy	48 kDa	TRUE	0.55		[]	unknown	11400000	27300000	5921800	3501400	8141400	47900000	15900000	4739500
394	TRUE	Empty	Vinexin OS=Mus musculus OX=10090 GN=Sorbs3 PE=1 SV=1	VINEX_MOUSE	Sorbs3	82 kDa		0.55		[]	unknown	5658800	0	2493000	5620100	4686600	0	0	4289100
397	TRUE	Empty	Cytochrome P450 2D10 OS=Mus musculus OX=10090 GN=Cyp2d10 PE=1 SV=2	CP2DA_MOUSE	Cyp2d10	57 kDa	TRUE	0.55		[]	unknown	6029900	8409400	6002500	1601900	5235500	23800000	6603300	0
551	TRUE	Empty	Erbin OS=Mus musculus OX=10090 GN=Erbin PE=1 SV=3	ERBIN_MOUSE	Erbin	157 kDa		0.55		[]	unknown	0	0	0	336880	1021500	0	0	0
21	TRUE	Empty	LIM domain and actin-binding protein 1 OS=Mus musculus OX=10090 GN=Lima1 PE=1 SV=3	LIMA1_MOUSE	Lima1	84 kDa		0.56		[]	unknown	308000000	229000000	478000000	337000000	344000000	230000000	274000000	357000000
88.3	TRUE	Empty	Tubulin beta-4B chain OS=Mus musculus OX=10090 GN=Tubb4b PE=1 SV=1	TBB4B_MOUSE (+3)	Tubb4b	50 kDa	TRUE	0.56		[]	unknown	23000000	31100000	37800000	30300000	29100000	33200000	26900000	45700000
174	TRUE	Empty	Serum albumin OS=Mus musculus OX=10090 GN=Alb PE=1 SV=3	ALBU_MOUSE	Alb	69 kDa		0.56		[]	unknown	24500000	36900000	14700000	17600000	25900000	26900000	35600000	19900000
278.3	TRUE	Empty	Tyrosine-protein kinase Lyn OS=Homo sapiens OX=9606 GN=LYN PE=1 SV=3	LYN_HUMAN	LYN	59 kDa	TRUE	0.56		[]	unknown	1214800	4108300	0	727610	5970100	4490200	0	0
452	TRUE	Empty	Methylmalonate-semialdehyde dehydrogenase [acylating], mitochondrial OS=Mus musculus OX=10090 GN=Aldh6a1 PE=1 SV=1	MMSA_MOUSE	Aldh6a1	58 kDa		0.56		[]	unknown	0	5971600	0	2363700	746380	0	0	3574200
473	TRUE	Empty	Regucalcin OS=Mus musculus OX=10090 GN=Rgn PE=1 SV=1	RGN_MOUSE	Rgn	33 kDa		0.56		[]	unknown	5660800	11700000	3185300	0	7193700	5608000	0	0
571.1	TRUE	Empty	Rho guanine nucleotide exchange factor 11 OS=Homo sapiens OX=9606 GN=ARHGEF11 PE=1 SV=1	ARHGB_HUMAN	ARHGEF11	168 kDa	TRUE	0.56		[]	unknown	1472100	0	0	0	2038900	0	0	954820
590	TRUE	Empty	Hyaluronidase-2 OS=Mus musculus OX=10090 GN=Hyal2 PE=1 SV=2	HYAL2_MOUSE	Hyal2	54 kDa		0.56		[]	unknown	1497800	2677600	0	0	0	0	0	2124500
656	TRUE	Empty	Fumarate hydratase, mitochondrial OS=Mus musculus OX=10090 GN=Fh PE=1 SV=3	FUMH_MOUSE	Fh	54 kDa		0.56		[]	unknown	0	749180	0	0	713640	717750	0	0
667	TRUE	Empty	Thiosulfate sulfurtransferase OS=Mus musculus OX=10090 GN=Tst PE=1 SV=3	THTR_MOUSE	Tst	33 kDa		0.56		[]	unknown	2458300	3252300	0	0	2142400	0	0	1164900
119.1	TRUE	Empty	Histone H2A, embryonic OS=Psammechinus miliaris OX=7660 PE=3 SV=2	H2AE_PSAMI (+2)		13 kDa	TRUE	0.57		[]	unknown	8542800	5335500	12000000	24100000	7798300	5913300	41200000	17100000
119.5	TRUE	Empty	Histone H2A.Z-like OS=Xenopus laevis OX=8355 GN=h2a.zl1 PE=2 SV=3	H2AZL_XENLA (+1)	h2a	13 kDa	TRUE	0.57		[]	unknown	37800000	21300000	84400000	34600000	14900000	14900000	69600000	33600000
194	TRUE	Empty	Formimidoyltransferase-cyclodeaminase OS=Mus musculus OX=10090 GN=Ftcd PE=1 SV=1	FTCD_MOUSE	Ftcd	59 kDa		0.57		[]	unknown	19400000	13700000	3669600	5022100	10700000	27700000	15900000	2810700
255	TRUE	Empty	Fibrinogen gamma chain OS=Mus musculus OX=10090 GN=Fgg PE=1 SV=1	FIBG_MOUSE	Fgg	49 kDa		0.57		[]	unknown	7198200	5912100	6903000	17100000	5917700	4523100	3221300	14600000
271	TRUE	Empty	Core histone macro-H2A.1 OS=Mus musculus OX=10090 GN=H2afy PE=1 SV=3	H2AY_MOUSE	H2afy	40 kDa		0.57		[]	unknown	2938500	6811300	14800000	27000000	0	4083400	12400000	18900000
339	TRUE	Empty	Dihydropyrimidinase OS=Mus musculus OX=10090 GN=Dpys PE=1 SV=2	DPYS_MOUSE	Dpys	57 kDa		0.57		[]	unknown	2273400	6400900	0	6777800	4152900	3116200	0	3589200
344	TRUE	Empty	Sickle tail protein OS=Mus musculus OX=10090 GN=Skt PE=1 SV=1	SKT_MOUSE	Skt	213 kDa		0.57		[]	unknown	5130500	0	3770500	917980	8123700	1436800	0	5580200
583	TRUE	Empty	E3 ubiquitin-protein ligase Praja-1 OS=Mus musculus OX=10090 GN=Pja1 PE=1 SV=3	PJA1_MOUSE	Pja1	64 kDa		0.57		[]	unknown	0	1292700	0	0	576530	929770	0	687010
769	TRUE	Empty	40S ribosomal protein S4, X isoform OS=Mus musculus OX=10090 GN=Rps4x PE=1 SV=2	RS4X_MOUSE (+8)	Rps4x	30 kDa		0.57		[]	unknown	0	0	0	5164000	0	0	0	1891900
30.2	TRUE	Empty	Gelsolin OS=Bos taurus OX=9913 GN=GSN PE=2 SV=1	GELS_BOVIN	GSN	81 kDa	TRUE	0.58		[]	unknown	62500000	51400000	54900000	48500000	95100000	52700000	34300000	65600000
95.3	TRUE	Empty	Glyceraldehyde-3-phosphate dehydrogenase OS=Rattus norvegicus OX=10116 GN=Gapdh PE=1 SV=3	G3P_RAT	Gapdh	36 kDa	TRUE	0.58		[]	unknown	31000000	55200000	43100000	61100000	31100000	46600000	39400000	54100000
188.1	TRUE	Empty	Heat shock protein HSP 90-beta OS=Mus musculus OX=10090 GN=Hsp90ab1 PE=1 SV=3	HS90B_MOUSE (+5)	Hsp90ab1	83 kDa	TRUE	0.58		[]	unknown	7121700	26300000	4807000	5663400	10100000	25900000	9354400	13700000
279	TRUE	Empty	Cluster of ATP-dependent RNA helicase A OS=Mus musculus OX=10090 GN=Dhx9 PE=1 SV=2 (DHX9_MOUSE)	DHX9_MOUSE [4]	Dhx9	149 kDa	TRUE	0.58		[]	unknown	0	8216400	2173200	29300000	0	0	0	20100000
348.2	TRUE	Empty	UDP-glucuronosyltransferase 1-1 OS=Mus musculus OX=10090 GN=Ugt1a1 PE=1 SV=2	UD11_MOUSE	Ugt1a1	60 kDa	TRUE	0.58		[]	unknown	5105700	11200000	0	2493000	7687000	14800000	2935400	2253900
380	TRUE	Empty	Peroxiredoxin-5, mitochondrial OS=Mus musculus OX=10090 GN=Prdx5 PE=1 SV=2	PRDX5_MOUSE	Prdx5	22 kDa		0.58		[]	unknown	3942100	2799600	1032100	0	309780	5011400	6389100	256990
453	TRUE	Empty	Transketolase OS=Mus musculus OX=10090 GN=Tkt PE=1 SV=1	TKT_MOUSE	Tkt	68 kDa		0.58		[]	unknown	1123900	2231200	963480	952850	4630900	1964100	0	1071800
487	TRUE	Empty	Cytochrome P450 2D26 OS=Mus musculus OX=10090 GN=Cyp2d26 PE=1 SV=1	CP2DQ_MOUSE	Cyp2d26	57 kDa	TRUE	0.58		[]	unknown	7296400	7498300	5067700	0	5951300	13100000	4756100	2701800
584	TRUE	Empty	H/ACA ribonucleoprotein complex subunit 4 OS=Mus musculus OX=10090 GN=Dkc1 PE=1 SV=4	DKC1_MOUSE	Dkc1	57 kDa		0.58		[]	unknown	0	0	1462500	2686800	0	0	967660	1454000
619	TRUE	Empty	Cluster of Leucine-rich PPR motif-containing protein, mitochondrial OS=Mus musculus OX=10090 GN=Lrpprc PE=1 SV=2 (LPPRC_MOUSE)	LPPRC_MOUSE [2]	Lrpprc	157 kDa	TRUE	0.58		[]	unknown	0	844520	0	0	278680	1586200	0	0
14.1	TRUE	Empty	AP-2 complex subunit alpha-2 OS=Mus musculus OX=10090 GN=Ap2a2 PE=1 SV=2	AP2A2_MOUSE (+1)	Ap2a2	104 kDa	TRUE	0.59		[]	unknown	173000000	177000000	266000000	259000000	159000000	242000000	245000000	325000000
23.5	TRUE	Empty	Heat shock-related 70 kDa protein 2 OS=Homo sapiens OX=9606 GN=HSPA2 PE=1 SV=1	HSP72_HUMAN	HSPA2	70 kDa	TRUE	0.59		[]	unknown	47600000	47200000	46000000	45900000	62000000	32400000	41000000	36400000
38.5	TRUE	Empty	Lamin-A OS=Gallus gallus OX=9031 GN=LMNA PE=2 SV=1	LMNA_CHICK	LMNA	73 kDa	TRUE	0.59		[]	unknown	12600000	3874700	23400000	12100000	9958300	3333100	10300000	17200000
84.2	TRUE	Empty	EF-hand domain-containing protein D2 OS=Mus musculus OX=10090 GN=Efhd2 PE=1 SV=1	EFHD2_MOUSE	Efhd2	27 kDa	TRUE	0.59		[]	unknown	140000000	48600000	89700000	46300000	43700000	75300000	112000000	28600000
121	TRUE	Empty	Aldehyde dehydrogenase, mitochondrial OS=Mus musculus OX=10090 GN=Aldh2 PE=1 SV=1	ALDH2_MOUSE	Aldh2	57 kDa		0.59		[]	unknown	20400000	38300000	21400000	22000000	22600000	26000000	11700000	28800000
277	TRUE	Empty	Cluster of Collagen alpha-2(I) chain OS=Mus musculus OX=10090 GN=Col1a2 PE=1 SV=2 (CO1A2_MOUSE)	CO1A2_MOUSE [5]	Col1a2	130 kDa	TRUE	0.59		[]	unknown	28600000	16500000	22300000	8822900	28500000	4024900	24900000	0
300	TRUE	Empty	TATA-binding protein-associated factor 2N OS=Homo sapiens OX=9606 GN=TAF15 PE=1 SV=1	RBP56_HUMAN	TAF15	62 kDa	TRUE	0.59		[]	unknown	0	39800000	0	7366300	10900000	14800000	12300000	33800000
426	TRUE	Empty	Carboxylesterase 1F OS=Mus musculus OX=10090 GN=Ces1f PE=1 SV=1	CES1F_MOUSE	Ces1f	62 kDa		0.59		[]	unknown	2662000	2969400	0	0	6548200	1704000	0	1116000
447	TRUE	Empty	Protein transport protein Sec23A OS=Mus musculus OX=10090 GN=Sec23a PE=1 SV=2	SC23A_MOUSE (+2)	Sec23a	86 kDa		0.59		[]	unknown	0	774110	1582600	1032700	770020	0	940030	3658900
598	TRUE	Empty	Leucine-rich repeat and calponin homology domain-containing protein 1 OS=Mus musculus OX=10090 GN=Lrch1 PE=1 SV=2	LRCH1_MOUSE	Lrch1	79 kDa		0.59		[]	unknown	3546800	0	0	0	2031800	1499200	2375600	0
755	TRUE	Empty	Aflatoxin B1 aldehyde reductase member 2 OS=Mus musculus OX=10090 GN=Akr7a2 PE=1 SV=3	ARK72_MOUSE	Akr7a2	41 kDa		0.59		[]	unknown	0	0	0	3289200	1264800	0	0	0
35	TRUE	Empty	Ribosome-binding protein 1 OS=Mus musculus OX=10090 GN=Rrbp1 PE=1 SV=2	RRBP1_MOUSE	Rrbp1	173 kDa		0.6		[]	unknown	64900000	136000000	140000000	83100000	73300000	118000000	108000000	77900000
95	TRUE	Empty	Cluster of Glyceraldehyde-3-phosphate dehydrogenase OS=Mus musculus OX=10090 GN=Gapdh PE=1 SV=2 (G3P_MOUSE)	G3P_MOUSE [6]	Gapdh	36 kDa	TRUE	0.6		[]	unknown	34300000	59800000	48400000	69900000	35500000	52000000	44600000	60000000
105	TRUE	Empty	Cluster of Histone H2B type 1-C/E/G OS=Mus musculus OX=10090 GN=Hist1h2bc PE=1 SV=3 (H2B1C_MOUSE)	H2B1C_MOUSE [20]	Hist1h2bc	14 kDa	TRUE	0.6		[]	unknown	49500000	26200000	74600000	64000000	35200000	60100000	180000000	21800000
105.2	TRUE	Empty	Histone H2B type 1-B OS=Mus musculus OX=10090 GN=Hist1h2bb PE=1 SV=3	H2B1B_MOUSE (+4)	Hist1h2bb	14 kDa	TRUE	0.6		[]	unknown	49500000	26200000	74500000	64000000	35200000	60100000	178000000	21800000
322	TRUE	Empty	Electron transfer flavoprotein subunit beta OS=Mus musculus OX=10090 GN=Etfb PE=1 SV=3	ETFB_MOUSE	Etfb	28 kDa		0.6		[]	unknown	1254000	10000000	2385600	3389900	5096300	10900000	2944400	3962500
405	TRUE	Empty	Bile acyl-CoA synthetase OS=Mus musculus OX=10090 GN=Slc27a5 PE=1 SV=2	S27A5_MOUSE	Slc27a5	76 kDa		0.6		[]	unknown	0	1248600	0	1311100	1220000	0	0	3203900
464	TRUE	Empty	Eukaryotic translation initiation factor 4B OS=Mus musculus OX=10090 GN=Eif4b PE=1 SV=1	IF4B_MOUSE	Eif4b	69 kDa		0.6		[]	unknown	3067100	0	729130	1078700	1887400	0	0	1218200
535	TRUE	Empty	ATP-citrate synthase OS=Mus musculus OX=10090 GN=Acly PE=1 SV=1	ACLY_MOUSE (+1)	Acly	120 kDa		0.6		[]	unknown	0	1365000	0	0	0	0	568640	2142900
558	TRUE	Empty	Sarcosine dehydrogenase, mitochondrial OS=Mus musculus OX=10090 GN=Sardh PE=1 SV=1	SARDH_MOUSE	Sardh	102 kDa		0.6		[]	unknown	0	3818000	0	0	2136000	2416300	0	1722000
795	TRUE	Empty	Medium-chain specific acyl-CoA dehydrogenase, mitochondrial OS=Mus musculus OX=10090 GN=Acadm PE=1 SV=1	ACADM_MOUSE (+1)	Acadm	46 kDa		0.6		[]	unknown	0	2790600	0	0	0	0	0	1119400
1.16	TRUE	Empty	Myosin-3 OS=Mus musculus OX=10090 GN=Myh3 PE=2 SV=2	MYH3_MOUSE (+1)	Myh3	224 kDa	TRUE	0.61		[]	unknown	0	14700000	25500000	22700000	0	24200000	33800000	25100000
13.2	TRUE	Empty	Unconventional myosin-XVIIIa OS=Homo sapiens OX=9606 GN=MYO18A PE=1 SV=3	MY18A_HUMAN	MYO18A	233 kDa	TRUE	0.61		[]	unknown	156000000	196000000	218000000	191000000	176000000	180000000	148000000	217000000
105.1	TRUE	Empty	Histone H2B type 1-C/E/G OS=Mus musculus OX=10090 GN=Hist1h2bc PE=1 SV=3	H2B1C_MOUSE (+13)	Hist1h2bc	14 kDa	TRUE	0.61		[]	unknown	49500000	26200000	74600000	63900000	35200000	60100000	178000000	21800000
114	TRUE	Empty	Sorting nexin-9 OS=Mus musculus OX=10090 GN=Snx9 PE=1 SV=1	SNX9_MOUSE	Snx9	67 kDa		0.61		[]	unknown	16100000	28500000	25500000	39600000	24600000	25500000	29200000	45200000
126.3	TRUE	Empty	Tubulin alpha-1 chain OS=Eleusine indica OX=29674 GN=TUBA1 PE=2 SV=1	TBA1_ELEIN (+5)	TUBA1	50 kDa	TRUE	0.61		[]	unknown	7769800	9380200	7386400	0	10200000	0	0	7122600
151.4	TRUE	Empty	Glutathione S-transferase Yb-3 OS=Rattus norvegicus OX=10116 GN=Gstm3 PE=1 SV=2	GSTM4_RAT	Gstm3	26 kDa	TRUE	0.61		[]	unknown	13500000	9989000	3621200	4438100	8696300	26900000	4081000	4540700
349	TRUE	Empty	Cluster of X-ray repair cross-complementing protein 6 OS=Mus musculus OX=10090 GN=Xrcc6 PE=1 SV=5 (XRCC6_MOUSE)	XRCC6_MOUSE [2]	Xrcc6	69 kDa	TRUE	0.61		[]	unknown	2504000	2879900	0	0	2629100	4365600	379610	638410
349.1	TRUE	Empty	X-ray repair cross-complementing protein 6 OS=Mus musculus OX=10090 GN=Xrcc6 PE=1 SV=5	XRCC6_MOUSE	Xrcc6	69 kDa	TRUE	0.61		[]	unknown	2504000	2879900	0	0	2629100	4365600	379610	638410
365	TRUE	Empty	Homogentisate 1,2-dioxygenase OS=Mus musculus OX=10090 GN=Hgd PE=1 SV=2	HGD_MOUSE	Hgd	50 kDa		0.61		[]	unknown	1847400	8129000	1980600	4902600	1266200	4283600	0	6792000
375.1	TRUE	Empty	Aspartate aminotransferase, mitochondrial OS=Mus musculus OX=10090 GN=Got2 PE=1 SV=1	AATM_MOUSE (+1)	Got2	47 kDa	TRUE	0.61		[]	unknown	5427300	14200000	0	5130300	9138000	5001100	0	3193600
388	TRUE	Empty	Collagen alpha-1(XVIII) chain OS=Mus musculus OX=10090 GN=Col18a1 PE=1 SV=4	COIA1_MOUSE	Col18a1	182 kDa	TRUE	0.61		[]	unknown	6521700	8715700	6939200	0	6053500	7366900	1874900	1771500
554	TRUE	Empty	2-oxoisovalerate dehydrogenase subunit alpha, mitochondrial (Fragment) OS=Rattus norvegicus OX=10116 GN=Bckdha PE=1 SV=1	ODBA_RAT	Bckdha	50 kDa		0.61		[]	unknown	0	0	0	8215700	0	0	0	3416500
784	TRUE	Empty	26S proteasome non-ATPase regulatory subunit 2 OS=Mus musculus OX=10090 GN=Psmd2 PE=1 SV=1	PSMD2_MOUSE	Psmd2	100 kDa		0.61		[]	unknown	2140400	0	0	0	0	885920	0	0
865	TRUE	Empty	Succinate dehydrogenase [ubiquinone] flavoprotein subunit, mitochondrial OS=Mus musculus OX=10090 GN=Sdha PE=1 SV=1	SDHA_MOUSE	Sdha	73 kDa	TRUE	0.61		[]	unknown	0	2830900	0	0	1196700	0	0	0
84	TRUE	Empty	Cluster of EF-hand domain-containing protein D2 OS=Mus musculus OX=10090 GN=Efhd2 PE=1 SV=1 (EFHD2_MOUSE)	EFHD2_MOUSE [2]	Efhd2	27 kDa	TRUE	0.62		[]	unknown	155000000	53500000	91200000	48500000	44500000	76600000	129000000	28600000
167	TRUE	Empty	Band 4.1-like protein 2 OS=Mus musculus OX=10090 GN=Epb41l2 PE=1 SV=2	E41L2_MOUSE	Epb41l2	110 kDa	TRUE	0.62		[]	unknown	26300000	14400000	16600000	7761400	28700000	16100000	11100000	20300000
309	TRUE	Empty	Cytochrome P450 2F2 OS=Mus musculus OX=10090 GN=Cyp2f2 PE=1 SV=1	CP2F2_MOUSE	Cyp2f2	56 kDa	TRUE	0.62		[]	unknown	5058200	7144200	0	1055300	1769000	9604200	5811200	1386700
650	TRUE	Empty	Golgin subfamily A member 3 OS=Mus musculus OX=10090 GN=Golga3 PE=1 SV=3	GOGA3_MOUSE	Golga3	167 kDa		0.62		[]	unknown	0	7265900	0	0	0	3132100	0	0
684	TRUE	Empty	40S ribosomal protein S18 OS=Mus musculus OX=10090 GN=Rps18 PE=1 SV=3	RS18_MOUSE (+8)	Rps18	18 kDa		0.62		[]	unknown	5869300	0	0	0	0	0	2550300	0
721	TRUE	Empty	Protein NDRG2 OS=Mus musculus OX=10090 GN=Ndrg2 PE=1 SV=1	NDRG2_MOUSE	Ndrg2	41 kDa		0.62		[]	unknown	0	4900900	0	0	0	0	0	2143400
786	TRUE	Empty	Sodium-coupled neutral amino acid transporter 3 OS=Mus musculus OX=10090 GN=Slc38a3 PE=1 SV=1	S38A3_MOUSE	Slc38a3	56 kDa		0.62		[]	unknown	6867800	0	0	0	2934900	0	0	0
2.59	TRUE	Empty	Actin-3 (Fragment) OS=Echinococcus granulosus OX=6210 GN=ACTIII PE=2 SV=1	ACT3_ECHGR	ACTIII	35 kDa	TRUE	0.63		[]	unknown	6520000000	4750000000	2800000000	3890000000	4960000000	4410000000	2860000000	3900000000
5.5	TRUE	Empty	Vimentin OS=Cyprinus carpio OX=7962 GN=vim PE=2 SV=1	VIME_CYPCA	vim	52 kDa	TRUE	0.63		[]	unknown	59600000	46300000	66800000	66700000	66000000	43800000	66200000	81900000
84.1	TRUE	Empty	EF-hand domain-containing protein D2 OS=Rattus norvegicus OX=10116 GN=Efhd2 PE=1 SV=1	EFHD2_RAT	Efhd2	27 kDa	TRUE	0.63		[]	unknown	151000000	53500000	91200000	47100000	44500000	76000000	128000000	28600000
137.3	TRUE	Empty	Retinal dehydrogenase 1 OS=Gallus gallus OX=9031 GN=ALDH1A1 PE=2 SV=1	AL1A1_CHICK	ALDH1A1	56 kDa	TRUE	0.63		[]	unknown	8537500	10400000	6469700	2297800	8111300	8506400	0	5782200
200.1	TRUE	Empty	Talin-2 OS=Mus musculus OX=10090 GN=Tln2 PE=1 SV=3	TLN2_MOUSE	Tln2	254 kDa	TRUE	0.63		[]	unknown	7587000	6637300	10700000	14700000	8587000	8295000	3160100	13900000
229	TRUE	Empty	Neuroblast differentiation-associated protein AHNAK OS=Homo sapiens OX=9606 GN=AHNAK PE=1 SV=2	AHNK_HUMAN	AHNAK	629 kDa		0.63		[]	unknown	17400000	9892500	6096800	5375900	9782200	10400000	9119600	2834500
341	TRUE	Empty	Methyltransferase-like 26 OS=Mus musculus OX=10090 GN=Mettl26 PE=1 SV=1	MTL26_MOUSE	Mettl26	23 kDa		0.63		[]	unknown	5454700	4413400	0	2825200	1214300	5067200	0	3145700
501	TRUE	Empty	60S acidic ribosomal protein P0 OS=Mus musculus OX=10090 GN=Rplp0 PE=1 SV=3	RLA0_MOUSE	Rplp0	34 kDa		0.63		[]	unknown	4484900	4336800	1742200	0	1953300	2121400	3810200	0
560	TRUE	Empty	Septin-9 OS=Mus musculus OX=10090 GN=Sept9 PE=1 SV=1	SEPT9_MOUSE	2022-09-09	66 kDa		0.63		[]	unknown	0	986290	0	2122700	0	650590	0	1251200
571	TRUE	Empty	Cluster of Rho guanine nucleotide exchange factor 11 OS=Homo sapiens OX=9606 GN=ARHGEF11 PE=1 SV=1 (ARHGB_HUMAN)	ARHGB_HUMAN [2]	ARHGEF11	168 kDa	TRUE	0.63		[]	unknown	1472100	0	506810	0	2337000	0	0	954820
314	TRUE	Empty	Cytochrome P450 2C29 OS=Mus musculus OX=10090 GN=Cyp2c29 PE=1 SV=2	CP2CT_MOUSE	Cyp2c29	56 kDa	TRUE	0.64		[]	unknown	2881800	8369400	0	2391300	3009300	7994300	4163600	2739200
406	TRUE	Empty	Stromal membrane-associated protein 1 OS=Mus musculus OX=10090 GN=Smap1 PE=1 SV=1	SMAP1_MOUSE	Smap1	48 kDa		0.64		[]	unknown	0	0	4193600	5379600	3101100	0	0	13100000
445	TRUE	Empty	Malate dehydrogenase, cytoplasmic OS=Mus musculus OX=10090 GN=Mdh1 PE=1 SV=3	MDHC_MOUSE (+1)	Mdh1	37 kDa		0.64		[]	unknown	3799300	8740800	0	0	6482700	6813200	0	4314700
593.2	TRUE	Empty	Tubulointerstitial nephritis antigen-like OS=Rattus norvegicus OX=10116 GN=Tinagl1 PE=2 SV=1	TINAL_RAT	Tinagl1	53 kDa	TRUE	0.64		[]	unknown	0	931010	0	3354600	0	0	0	2360900
648	TRUE	Empty	Enoyl-CoA delta isomerase 2, mitochondrial OS=Mus musculus OX=10090 GN=Eci2 PE=1 SV=2	ECI2_MOUSE	Eci2	43 kDa		0.64		[]	unknown	0	1082000	0	0	0	0	0	2368300
791	TRUE	Empty	Dolichyl-diphosphooligosaccharide--protein glycosyltransferase 48 kDa subunit OS=Mus musculus OX=10090 GN=Ddost PE=1 SV=2	OST48_MOUSE	Ddost	49 kDa		0.64		[]	unknown	0	2552400	0	0	0	0	0	1156400
67.5	TRUE	Empty	ATP synthase subunit beta, mitochondrial OS=Gallus gallus OX=9031 GN=ATP5F1B PE=1 SV=1	ATPB_CHICK	ATP5F1B	57 kDa	TRUE	0.65		[]	unknown	34700000	49400000	23600000	20100000	32100000	38000000	19700000	23300000
119	TRUE	Empty	Cluster of Histone H2A type 2-A OS=Mus musculus OX=10090 GN=Hist2h2aa1 PE=1 SV=3 (H2A2A_MOUSE)	H2A2A_MOUSE [54]	Hist2h2aa1	14 kDa	TRUE	0.65		[]	unknown	55900000	27600000	96000000	49400000	20800000	27100000	95100000	43600000
124.1	TRUE	Empty	14-3-3 protein gamma OS=Mus musculus OX=10090 GN=Ywhag PE=1 SV=2	1433G_MOUSE (+5)	Ywhag	28 kDa	TRUE	0.65		[]	unknown	23500000	8624700	11800000	9068200	7792500	17800000	15100000	2848700
200	TRUE	Empty	Cluster of Talin-2 OS=Mus musculus OX=10090 GN=Tln2 PE=1 SV=3 (TLN2_MOUSE)	TLN2_MOUSE [2]	Tln2	254 kDa	TRUE	0.65		[]	unknown	7707200	6780400	11100000	15200000	8587000	8295000	4452000	14200000
272.3	TRUE	Empty	Hemoglobin subunit beta OS=Myotis velifer OX=9435 GN=HBB PE=1 SV=1	HBB_MYOVE	HBB	16 kDa	TRUE	0.65		[]	unknown	6662800	7619500	0	0	0	11200000	10200000	0
286	TRUE	Empty	Glycine N-methyltransferase OS=Mus musculus OX=10090 GN=Gnmt PE=1 SV=3	GNMT_MOUSE	Gnmt	33 kDa		0.65		[]	unknown	11400000	24600000	5446600	20000000	12500000	8791300	2682400	25300000
347	TRUE	Empty	Beta-casein OS=Bos taurus OX=9913 GN=CSN2 PE=1 SV=2	CASB_BOVIN	CSN2	25 kDa		0.65		[]	unknown	0	0	52300000	0	0	0	25000000	0
596	TRUE	Empty	Acyl-CoA synthetase family member 2, mitochondrial OS=Mus musculus OX=10090 GN=Acsf2 PE=1 SV=1	ACSF2_MOUSE	Acsf2	68 kDa		0.65		[]	unknown	0	3485200	0	711030	0	0	0	2272500
633	TRUE	Empty	Nexilin OS=Mus musculus OX=10090 GN=Nexn PE=1 SV=3	NEXN_MOUSE	Nexn	72 kDa		0.65		[]	unknown	0	0	3189900	0	0	0	885470	733160
772	TRUE	Empty	Tight junction protein ZO-3 OS=Mus musculus OX=10090 GN=Tjp3 PE=1 SV=1	ZO3_MOUSE	Tjp3	99 kDa		0.65		[]	unknown	0	0	0	3796400	0	0	0	1780500
22.3	TRUE	Empty	Uricase OS=Canis lupus familiaris OX=9615 GN=UOX PE=1 SV=3	URIC_CANLF	UOX	35 kDa	TRUE	0.66		[]	unknown	98200000	139000000	133000000	174000000	73400000	163000000	173000000	77800000
23.7	TRUE	Empty	Heat shock 70 kDa protein 6 OS=Saguinus oedipus OX=9490 GN=HSPA6 PE=2 SV=1	HSP76_SAGOE	HSPA6	71 kDa	TRUE	0.66		[]	unknown	15900000	12800000	14100000	11300000	30700000	4068400	17400000	12500000
40	TRUE	Empty	Disabled homolog 2 OS=Mus musculus OX=10090 GN=Dab2 PE=1 SV=2	DAB2_MOUSE	Dab2	82 kDa		0.66		[]	unknown	106000000	61900000	116000000	78700000	91300000	96400000	96500000	101000000
135.2	TRUE	Empty	Protein phosphatase 1 regulatory subunit 12B OS=Mus musculus OX=10090 GN=Ppp1r12b PE=1 SV=2	MYPT2_MOUSE	Ppp1r12b	109 kDa	TRUE	0.66		[]	unknown	4179100	3191700	4164500	3121500	7539400	3715700	0	0
182	TRUE	Empty	Fibrinogen alpha chain OS=Mus musculus OX=10090 GN=Fga PE=1 SV=1	FIBA_MOUSE	Fga	87 kDa		0.66		[]	unknown	11100000	8203400	6518400	15200000	15000000	7023900	6526100	19100000
409	TRUE	Empty	Actin-related protein 2/3 complex subunit 5-like protein OS=Mus musculus OX=10090 GN=Arpc5l PE=1 SV=1	ARP5L_MOUSE (+2)	Arpc5l	17 kDa		0.66		[]	unknown	15800000	0	4274900	2401200	3227500	13300000	15500000	0
488	TRUE	Empty	Peroxiredoxin-2 OS=Mus musculus OX=10090 GN=Prdx2 PE=1 SV=3	PRDX2_MOUSE (+1)	Prdx2	22 kDa		0.66		[]	unknown	0	1603500	0	2468500	0	1863500	1124100	2597400
124.2	TRUE	Empty	14-3-3 protein zeta/delta OS=Mus musculus OX=10090 GN=Ywhaz PE=1 SV=1	1433Z_MOUSE (+1)	Ywhaz	28 kDa	TRUE	0.67		[]	unknown	8218700	6291700	6251700	5600900	4950400	19600000	9289000	0
399	TRUE	Empty	Endoplasmin OS=Mus musculus OX=10090 GN=Hsp90b1 PE=1 SV=2	ENPL_MOUSE	Hsp90b1	92 kDa		0.67		[]	unknown	2721400	5616300	0	1439300	4392300	2498400	0	0
188.4	TRUE	Empty	Heat shock protein 83 OS=Drosophila auraria OX=47315 GN=Hsp83 PE=3 SV=1	HSP83_DROAV (+2)	Hsp83	82 kDa	TRUE	0.68		[]	unknown	0	4525700	0	0	0	4073100	3119100	0
256	TRUE	Empty	Inositol 1,4,5-trisphosphate receptor type 2 OS=Mus musculus OX=10090 GN=Itpr2 PE=1 SV=4	ITPR2_MOUSE	Itpr2	307 kDa	TRUE	0.68		[]	unknown	5303600	5974300	12900000	11300000	8756600	0	6386900	14300000
267.2	TRUE	Empty	L-lactate dehydrogenase A chain OS=Alligator mississippiensis OX=8496 GN=LDHA PE=2 SV=3	LDHA_ALLMI (+1)	LDHA	37 kDa	TRUE	0.68		[]	unknown	5581100	6789400	0	3241100	0	5981900	0	5748900
332	TRUE	Empty	Glycogen phosphorylase, liver form OS=Mus musculus OX=10090 GN=Pygl PE=1 SV=4	PYGL_MOUSE	Pygl	97 kDa		0.68		[]	unknown	730580	5792400	0	526460	1895900	1637700	0	1055300
334	TRUE	Empty	Syntaxin-8 OS=Mus musculus OX=10090 GN=Stx8 PE=1 SV=1	STX8_MOUSE (+2)	Stx8	27 kDa		0.68		[]	unknown	8814000	3332300	2255800	0	4178600	8327300	6316800	0
360	TRUE	Empty	Armadillo repeat protein deleted in velo-cardio-facial syndrome homolog OS=Mus musculus OX=10090 GN=Arvcf PE=1 SV=2	ARVC_MOUSE	Arvcf	105 kDa		0.68		[]	unknown	7481600	0	890090	0	4630500	4671600	1112900	1475100
391	TRUE	Empty	Microsomal glutathione S-transferase 1 OS=Mus musculus OX=10090 GN=Mgst1 PE=1 SV=3	MGST1_MOUSE	Mgst1	18 kDa		0.68		[]	unknown	9417500	4216900	3637500	0	5143900	21700000	0	0
458	TRUE	Empty	Cluster of Cytochrome c oxidase subunit 2 OS=Mus musculus OX=10090 GN=Mtco2 PE=1 SV=1 (COX2_MOUSE)	COX2_MOUSE [65]	Mtco2	26 kDa	TRUE	0.68		[]	unknown	0	4030200	4679600	4023800	4154200	0	2557800	3590600
458.1	TRUE	Empty	Cytochrome c oxidase subunit 2 OS=Mus musculus OX=10090 GN=Mtco2 PE=1 SV=1	COX2_MOUSE (+44)	Mtco2	26 kDa	TRUE	0.68		[]	unknown	0	4030200	4679600	4023800	4154200	0	2557800	3590600
593	TRUE	Empty	Cluster of Tubulointerstitial nephritis antigen-like OS=Mus musculus OX=10090 GN=Tinagl1 PE=1 SV=1 (TINAL_MOUSE)	TINAL_MOUSE [2]	Tinagl1	53 kDa	TRUE	0.68		[]	unknown	0	931010	0	4133000	0	0	0	2955600
595	TRUE	Empty	Cluster of Histone H1.0 OS=Mus musculus OX=10090 GN=H1f0 PE=2 SV=4 (H10_MOUSE)	H10_MOUSE [4]	H1f0	21 kDa	TRUE	0.68		[]	unknown	0	0	7072200	9170000	0	0	11800000	11500000
595.1	TRUE	Empty	Histone H1.0 OS=Mus musculus OX=10090 GN=H1f0 PE=2 SV=4	H10_MOUSE (+3)	H1f0	21 kDa	TRUE	0.68		[]	unknown	0	0	7072200	9170000	0	0	11800000	11500000
696	TRUE	Empty	Na(+)/H(+) exchange regulatory cofactor NHE-RF2 OS=Mus musculus OX=10090 GN=Slc9a3r2 PE=1 SV=2	NHRF2_MOUSE	Slc9a3r2	37 kDa		0.68		[]	unknown	0	0	2643300	0	0	0	5213100	0
74.5	TRUE	Empty	ATP synthase subunit alpha, mitochondrial OS=Saccharomyces cerevisiae (strain ATCC 204508 / S288c) OX=559292 GN=ATP1 PE=1 SV=5	ATPA_YEAST	ATP1	59 kDa	TRUE	0.69		[]	unknown	7610800	8846100	7768000	6423300	7618100	11500000	0	7522500
79.3	TRUE	Empty	Methanethiol oxidase OS=Rattus norvegicus OX=10116 GN=Selenbp1 PE=1 SV=1	SBP1_RAT	Selenbp1	53 kDa	TRUE	0.69		[]	unknown	4424900	27200000	5834000	14200000	18700000	2695400	0	18100000
230	TRUE	Empty	Drebrin OS=Mus musculus OX=10090 GN=Dbn1 PE=1 SV=4	DREB_MOUSE	Dbn1	77 kDa		0.69		[]	unknown	12800000	4594700	10700000	2622600	14800000	5811600	6552600	8929200
319	TRUE	Empty	Adenylyl cyclase-associated protein 1 OS=Mus musculus OX=10090 GN=Cap1 PE=1 SV=4	CAP1_MOUSE (+1)	Cap1	52 kDa		0.69		[]	unknown	673450	683140	537320	3332100	1900100	1461600	0	3490500
642	TRUE	Empty	sp|Q70FJ1|AKAP9_MOUSE-DECOY	sp|Q70FJ1|AKAP9_MOUSE-DECOY		?		0.69		[]	unknown	9010800	6830900	0	7474800	0	0	15900000	0
798	TRUE	Empty	Protein transport protein Sec31A OS=Mus musculus OX=10090 GN=Sec31a PE=1 SV=2	SC31A_MOUSE	Sec31a	134 kDa		0.69		[]	unknown	0	456460	0	0	864760	0	0	0
12.2	TRUE	Empty	Plectin OS=Homo sapiens OX=9606 GN=PLEC PE=1 SV=3	PLEC_HUMAN	PLEC	532 kDa	TRUE	0.7		[]	unknown	80100000	70600000	124000000	140000000	97300000	78100000	71600000	132000000
73	TRUE	Empty	Cluster of Tight junction protein ZO-1 OS=Mus musculus OX=10090 GN=Tjp1 PE=1 SV=2 (ZO1_MOUSE)	ZO1_MOUSE [2]	Tjp1	195 kDa	TRUE	0.7		[]	unknown	15900000	20400000	30900000	46000000	43600000	25800000	17100000	41600000
73.1	TRUE	Empty	Tight junction protein ZO-1 OS=Mus musculus OX=10090 GN=Tjp1 PE=1 SV=2	ZO1_MOUSE	Tjp1	195 kDa	TRUE	0.7		[]	unknown	15900000	20400000	30900000	46000000	43600000	25800000	17100000	41600000
75	TRUE	Empty	Cluster of Histone H4 OS=Mus musculus OX=10090 GN=Hist1h4a PE=1 SV=2 (H4_MOUSE)	H4_MOUSE [43]	Hist1h4a	11 kDa	TRUE	0.7		[]	unknown	75000000	59300000	165000000	166000000	60600000	112000000	125000000	117000000
188	TRUE	Empty	Cluster of Heat shock protein HSP 90-beta OS=Mus musculus OX=10090 GN=Hsp90ab1 PE=1 SV=3 (HS90B_MOUSE)	HS90B_MOUSE [22]	Hsp90ab1	83 kDa	TRUE	0.7		[]	unknown	8466600	31800000	5275000	5663400	10100000	29200000	10800000	13700000
285	TRUE	Empty	Breakpoint cluster region protein OS=Mus musculus OX=10090 GN=Bcr PE=1 SV=3	BCR_MOUSE	Bcr	143 kDa		0.7		[]	unknown	5095700	6326200	2130300	2739300	8732500	6364100	1134700	3191100
326	TRUE	Empty	Cluster of Collagen alpha-1(I) chain OS=Mus musculus OX=10090 GN=Col1a1 PE=1 SV=4 (CO1A1_MOUSE)	CO1A1_MOUSE [2]	Col1a1	138 kDa	TRUE	0.7		[]	unknown	35300000	6092900	25300000	6540100	23100000	8861600	14700000	14000000
526	TRUE	Empty	Acyl-coenzyme A synthetase ACSM1, mitochondrial OS=Mus musculus OX=10090 GN=Acsm1 PE=1 SV=1	ACSM1_MOUSE	Acsm1	65 kDa		0.7		[]	unknown	0	4308700	0	0	2684800	1880700	0	1705600
780	TRUE	Empty	Excitatory amino acid transporter 2 OS=Mus musculus OX=10090 GN=Slc1a2 PE=1 SV=1	EAA2_MOUSE	Slc1a2	62 kDa		0.7		[]	unknown	4312900	0	0	0	2319800	0	0	0
4.4	TRUE	Empty	Spectrin alpha chain OS=Drosophila melanogaster OX=7227 GN=alpha-Spec PE=1 SV=2	SPTCA_DROME	alpha-Spec	278 kDa	TRUE	0.71		[]	unknown	97900000	37600000	23200000	45700000	87700000	59700000	33100000	54400000
75.1	TRUE	Empty	Histone H4 OS=Mus musculus OX=10090 GN=Hist1h4a PE=1 SV=2	H4_MOUSE (+40)	Hist1h4a	11 kDa	TRUE	0.71		[]	unknown	75000000	59300000	163000000	164000000	60600000	111000000	124000000	117000000
144	TRUE	Empty	Trifunctional enzyme subunit alpha, mitochondrial OS=Mus musculus OX=10090 GN=Hadha PE=1 SV=1	ECHA_MOUSE	Hadha	83 kDa		0.71		[]	unknown	8022100	17600000	3876300	4436500	10800000	9011000	800780	7349300
306	TRUE	Empty	Prolow-density lipoprotein receptor-related protein 1 OS=Mus musculus OX=10090 GN=Lrp1 PE=1 SV=1	LRP1_MOUSE	Lrp1	505 kDa		0.71		[]	unknown	1295000	5455900	0	3123700	1454800	2411300	0	9954800
384.2	TRUE	Empty	Collagen alpha-1(I) chain (Fragments) OS=Macrauchenia sp. OX=1563127 GN=COL1A1 PE=1 SV=1	CO1A1_MACSX (+2)	COL1A1	85 kDa	TRUE	0.71		[]	unknown	18300000	7884500	12800000	0	16200000	7696100	15200000	6830900
440	TRUE	Empty	Coatomer subunit alpha OS=Mus musculus OX=10090 GN=Copa PE=1 SV=2	COPA_MOUSE (+1)	Copa	138 kDa		0.71		[]	unknown	1775400	602630	0	2633700	0	0	0	3382900
443	TRUE	Empty	Glycine dehydrogenase (decarboxylating), mitochondrial OS=Mus musculus OX=10090 GN=Gldc PE=1 SV=1	GCSP_MOUSE	Gldc	113 kDa		0.71		[]	unknown	1111400	2060200	0	1942900	1479300	0	0	5911000
653	TRUE	Empty	T-complex protein 1 subunit eta OS=Mus musculus OX=10090 GN=Cct7 PE=1 SV=1	TCPH_MOUSE (+4)	Cct7	60 kDa		0.71		[]	unknown	0	1707700	0	0	0	0	0	954280
774	TRUE	Empty	Peroxisomal multifunctional enzyme type 2 OS=Mus musculus OX=10090 GN=Hsd17b4 PE=1 SV=3	DHB4_MOUSE	Hsd17b4	79 kDa		0.71		[]	unknown	0	4193400	0	0	0	0	0	2296900
42	TRUE	Empty	F-actin-capping protein subunit beta OS=Bos taurus OX=9913 GN=CAPZB PE=1 SV=1	CAPZB_BOVIN (+2)	CAPZB	34 kDa	TRUE	0.72		[]	unknown	160000000	105000000	182000000	205000000	170000000	143000000	154000000	150000000
48	TRUE	Empty	Phosphatidylinositol 4-phosphate 3-kinase C2 domain-containing subunit alpha OS=Mus musculus OX=10090 GN=Pik3c2a PE=1 SV=2	P3C2A_MOUSE	Pik3c2a	191 kDa		0.72		[]	unknown	40700000	47600000	61600000	53100000	44500000	45500000	58700000	64000000
124.3	TRUE	Empty	14-3-3 protein beta/alpha OS=Mus musculus OX=10090 GN=Ywhab PE=1 SV=3	1433B_MOUSE	Ywhab	28 kDa	TRUE	0.72		[]	unknown	23600000	6231500	8308100	6764400	5837300	17800000	12000000	954960
135	TRUE	Empty	Cluster of Protein phosphatase 1 regulatory subunit 12A OS=Mus musculus OX=10090 GN=Ppp1r12a PE=1 SV=2 (MYPT1_MOUSE)	MYPT1_MOUSE [2]	Ppp1r12a	115 kDa	TRUE	0.72		[]	unknown	19000000	7603700	14300000	8491900	28000000	11600000	6751300	11200000
135.1	TRUE	Empty	Protein phosphatase 1 regulatory subunit 12A OS=Mus musculus OX=10090 GN=Ppp1r12a PE=1 SV=2	MYPT1_MOUSE	Ppp1r12a	115 kDa	TRUE	0.72		[]	unknown	19000000	7603700	14300000	8491900	28000000	11600000	6751300	11200000
138	TRUE	Empty	Serine beta-lactamase-like protein LACTB, mitochondrial OS=Mus musculus OX=10090 GN=Lactb PE=1 SV=1	LACTB_MOUSE	Lactb	61 kDa		0.72		[]	unknown	5179800	30700000	29300000	47800000	10900000	18200000	24900000	42300000
181	TRUE	Empty	RNA transcription, translation and transport factor protein OS=Mus musculus OX=10090 GN=RTRAF PE=1 SV=1	RTRAF_MOUSE	RTRAF	28 kDa		0.72		[]	unknown	11500000	9448200	9464000	11600000	2874300	17400000	14000000	1528700
205	TRUE	Empty	Cluster of Alpha-enolase OS=Mus musculus OX=10090 GN=Eno1 PE=1 SV=3 (ENOA_MOUSE)	ENOA_MOUSE [4]	Eno1	47 kDa	TRUE	0.72		[]	unknown	15100000	21500000	3390700	1393000	13900000	13500000	0	5137000
385	TRUE	Empty	Serine/threonine-protein phosphatase 2A 65 kDa regulatory subunit A alpha isoform OS=Mus musculus OX=10090 GN=Ppp2r1a PE=1 SV=3	2AAA_MOUSE (+2)	Ppp2r1a	65 kDa		0.72		[]	unknown	2339200	0	1383900	745530	377930	3665400	1866200	0
524	TRUE	Empty	Malate dehydrogenase, mitochondrial OS=Mus musculus OX=10090 GN=Mdh2 PE=1 SV=3	MDHM_MOUSE (+1)	Mdh2	36 kDa		0.72		[]	unknown	3182500	5470400	0	0	3845000	0	0	2368600
600	TRUE	Empty	60S ribosomal protein L4 OS=Mus musculus OX=10090 GN=Rpl4 PE=1 SV=3	RL4_MOUSE	Rpl4	47 kDa		0.72		[]	unknown	0	3101600	0	0	2247700	0	0	2409300
820	TRUE	Empty	Carboxylesterase 3B OS=Mus musculus OX=10090 GN=Ces3b PE=1 SV=2	EST3B_MOUSE	Ces3b	63 kDa	TRUE	0.72		[]	unknown	0	6688100	0	0	2944600	3555600	0	3021900
12	TRUE	Empty	Cluster of Plectin OS=Mus musculus OX=10090 GN=Plec PE=1 SV=3 (PLEC_MOUSE)	PLEC_MOUSE [3]	Plec	534 kDa	TRUE	0.73		[]	unknown	176000000	141000000	267000000	281000000	213000000	161000000	174000000	259000000
19.2	TRUE	Empty	Unconventional myosin-Ic OS=Rattus norvegicus OX=10116 GN=Myo1c PE=1 SV=2	MYO1C_RAT	Myo1c	120 kDa	TRUE	0.73		[]	unknown	159000000	181000000	216000000	228000000	203000000	146000000	148000000	246000000
245	TRUE	Empty	Cluster of T-complex protein 1 subunit zeta OS=Mus musculus OX=10090 GN=Cct6a PE=1 SV=3 (TCPZ_MOUSE)	TCPZ_MOUSE [2]	Cct6a	58 kDa	TRUE	0.73		[]	unknown	2992100	4789400	668880	1989900	3070500	4286300	1088400	3582600
245.1	TRUE	Empty	T-complex protein 1 subunit zeta OS=Mus musculus OX=10090 GN=Cct6a PE=1 SV=3	TCPZ_MOUSE	Cct6a	58 kDa	TRUE	0.73		[]	unknown	2992100	4789400	668880	1989900	3070500	4286300	1088400	3582600
308.2	TRUE	Empty	Major urinary protein 2 OS=Mus musculus OX=10090 GN=Mup2 PE=1 SV=1	MUP2_MOUSE	Mup2	21 kDa	TRUE	0.73		[]	unknown	7158000	8741100	0	6048700	7411400	8305900	0	2259700
376	TRUE	Empty	Trifunctional enzyme subunit beta, mitochondrial OS=Mus musculus OX=10090 GN=Hadhb PE=1 SV=1	ECHB_MOUSE	Hadhb	51 kDa		0.73		[]	unknown	0	13400000	0	2161300	867380	2639300	0	6851200
468	TRUE	Empty	Signal-induced proliferation-associated protein 1 OS=Mus musculus OX=10090 GN=Sipa1 PE=1 SV=2	SIPA1_MOUSE	Sipa1	112 kDa		0.73		[]	unknown	2848700	0	563710	1006200	2646800	773810	0	2273700
490	TRUE	Empty	Cluster of V-type proton ATPase catalytic subunit A OS=Mus musculus OX=10090 GN=Atp6v1a PE=1 SV=2 (VATA_MOUSE)	VATA_MOUSE [2]	Atp6v1a	68 kDa	TRUE	0.73		[]	unknown	2334500	0	1085600	0	1163600	0	0	1294500
490.1	TRUE	Empty	V-type proton ATPase catalytic subunit A OS=Mus musculus OX=10090 GN=Atp6v1a PE=1 SV=2	VATA_MOUSE (+1)	Atp6v1a	68 kDa	TRUE	0.73		[]	unknown	2334500	0	1085600	0	1163600	0	0	1294500
749	TRUE	Empty	Succinate--CoA ligase [ADP/GDP-forming] subunit alpha, mitochondrial OS=Mus musculus OX=10090 GN=Suclg1 PE=1 SV=4	SUCA_MOUSE	Suclg1	36 kDa		0.73		[]	unknown	0	3559300	0	0	0	0	0	2060400
12.1	TRUE	Empty	Plectin OS=Mus musculus OX=10090 GN=Plec PE=1 SV=3	PLEC_MOUSE	Plec	534 kDa	TRUE	0.74		[]	unknown	176000000	133000000	257000000	269000000	208000000	157000000	170000000	246000000
56	TRUE	Empty	Src substrate cortactin OS=Mus musculus OX=10090 GN=Cttn PE=1 SV=2	SRC8_MOUSE	Cttn	61 kDa		0.74		[]	unknown	145000000	135000000	110000000	127000000	198000000	107000000	96300000	149000000
278.1	TRUE	Empty	Tyrosine-protein kinase Lyn OS=Mus musculus OX=10090 GN=Lyn PE=1 SV=4	LYN_MOUSE	Lyn	59 kDa	TRUE	0.74		[]	unknown	2375400	8245600	0	727610	7982300	7360200	0	0
305	TRUE	Empty	Ferritin light chain 1 OS=Mus musculus OX=10090 GN=Ftl1 PE=1 SV=2	FRIL1_MOUSE	Ftl1	21 kDa		0.74		[]	unknown	16300000	7784000	10800000	0	7004500	19300000	16500000	0
747	TRUE	Empty	26S proteasome regulatory subunit 10B OS=Mus musculus OX=10090 GN=Psmc6 PE=1 SV=1	PRS10_MOUSE (+3)	Psmc6	44 kDa		0.74		[]	unknown	880660	0	0	0	0	1486900	0	0
82.2	TRUE	Empty	Galectin-9 OS=Rattus norvegicus OX=10116 GN=Lgals9 PE=2 SV=2	LEG9_RAT	Lgals9	40 kDa	TRUE	0.75		[]	unknown	0	11400000	13100000	0	10800000	6830500	0	12800000
94	TRUE	Empty	Epsin-1 OS=Mus musculus OX=10090 GN=Epn1 PE=1 SV=3	EPN1_MOUSE	Epn1	60 kDa	TRUE	0.75		[]	unknown	60800000	43800000	83300000	69700000	47200000	64400000	57500000	74900000
150	TRUE	Empty	Cluster of ADP/ATP translocase 2 OS=Mus musculus OX=10090 GN=Slc25a5 PE=1 SV=3 (ADT2_MOUSE)	ADT2_MOUSE [5]	Slc25a5	33 kDa	TRUE	0.75		[]	unknown	29200000	34100000	39100000	46200000	24300000	40100000	41200000	35800000
150.1	TRUE	Empty	ADP/ATP translocase 2 OS=Mus musculus OX=10090 GN=Slc25a5 PE=1 SV=3	ADT2_MOUSE (+4)	Slc25a5	33 kDa	TRUE	0.75		[]	unknown	29200000	34100000	39100000	46200000	24300000	40100000	41200000	35800000
200.2	TRUE	Empty	Talin-2 OS=Homo sapiens OX=9606 GN=TLN2 PE=1 SV=4	TLN2_HUMAN	TLN2	272 kDa	TRUE	0.75		[]	unknown	5342900	5798900	8964100	13900000	6192800	6402000	4452000	13200000
448	TRUE	Empty	AP-1 complex subunit gamma-1 OS=Mus musculus OX=10090 GN=Ap1g1 PE=1 SV=3	AP1G1_MOUSE	Ap1g1	91 kDa		0.75		[]	unknown	0	1137700	1846800	1430700	1231400	856810	758610	2270800
536	TRUE	Empty	Aconitate hydratase, mitochondrial OS=Mus musculus OX=10090 GN=Aco2 PE=1 SV=1	ACON_MOUSE (+1)	Aco2	85 kDa		0.75		[]	unknown	0	2616500	0	0	0	0	2003900	1767500
758	TRUE	Empty	Coronin-1B OS=Mus musculus OX=10090 GN=Coro1b PE=1 SV=1	COR1B_MOUSE	Coro1b	54 kDa		0.75		[]	unknown	0	0	0	2511900	0	0	0	1513200
5	TRUE	Empty	Cluster of Keratin, type II cytoskeletal 8 OS=Mus musculus OX=10090 GN=Krt8 PE=1 SV=4 (K2C8_MOUSE)	K2C8_MOUSE [18]	Krt8	55 kDa	TRUE	0.76		[]	unknown	713000000	575000000	1190000000	1210000000	851000000	703000000	661000000	1210000000
26	TRUE	Empty	Supervillin OS=Mus musculus OX=10090 GN=Svil PE=1 SV=1	SVIL_MOUSE	Svil	243 kDa		0.76		[]	unknown	109000000	96600000	89000000	63100000	133000000	94900000	59300000	93900000
67	TRUE	Empty	Cluster of ATP synthase subunit beta, mitochondrial OS=Mus musculus OX=10090 GN=Atp5f1b PE=1 SV=2 (ATPB_MOUSE)	ATPB_MOUSE [74]	Atp5f1b	56 kDa	TRUE	0.76		[]	unknown	67800000	92600000	29600000	31700000	68300000	63800000	20900000	45400000
73.2	TRUE	Empty	Tight junction protein ZO-1 OS=Rattus norvegicus OX=10116 GN=Tjp1 PE=1 SV=1	ZO1_RAT	Tjp1	197 kDa	TRUE	0.76		[]	unknown	6543400	15600000	13700000	33100000	21700000	12200000	9077500	17800000
104	TRUE	Empty	3-ketoacyl-CoA thiolase, mitochondrial OS=Mus musculus OX=10090 GN=Acaa2 PE=1 SV=3	THIM_MOUSE	Acaa2	42 kDa		0.76		[]	unknown	29700000	62800000	22600000	33900000	37900000	33500000	13900000	48800000
278	TRUE	Empty	Cluster of Tyrosine-protein kinase Lyn OS=Mus musculus OX=10090 GN=Lyn PE=1 SV=4 (LYN_MOUSE)	LYN_MOUSE [3]	Lyn	59 kDa	TRUE	0.76		[]	unknown	2987400	8999000	0	839690	8688900	7360200	0	573710
375.2	TRUE	Empty	Aspartate aminotransferase, mitochondrial OS=Macaca fascicularis OX=9541 GN=GOT2 PE=2 SV=1	AATM_MACFA	GOT2	47 kDa	TRUE	0.76		[]	unknown	5427300	9886700	0	3541900	8111100	6913000	0	0
434	TRUE	Empty	Agmatinase, mitochondrial OS=Mus musculus OX=10090 GN=Agmat PE=1 SV=1	SPEB_MOUSE	Agmat	38 kDa		0.76		[]	unknown	4598500	3014700	0	3849000	2957200	0	0	6185500
485	TRUE	Empty	Splicing factor, proline- and glutamine-rich OS=Mus musculus OX=10090 GN=Sfpq PE=1 SV=1	SFPQ_MOUSE	Sfpq	75 kDa	TRUE	0.76		[]	unknown	0	5022700	2123900	2795100	2622200	4436200	0	4849700
486	TRUE	Empty	Protein-glutamine gamma-glutamyltransferase K OS=Mus musculus OX=10090 GN=Tgm1 PE=1 SV=2	TGM1_MOUSE	Tgm1	90 kDa		0.76		[]	unknown	3640500	3958100	0	0	8356000	0	0	2113500
687	TRUE	Empty	Long-chain specific acyl-CoA dehydrogenase, mitochondrial OS=Mus musculus OX=10090 GN=Acadl PE=1 SV=2	ACADL_MOUSE	Acadl	48 kDa		0.76		[]	unknown	0	3075700	0	0	1065700	3421000	0	0
152.1	TRUE	Empty	RalBP1-associated Eps domain-containing protein 2 OS=Mus musculus OX=10090 GN=Reps2 PE=1 SV=1	REPS2_MOUSE	Reps2	58 kDa	TRUE	0.77		[]	unknown	14300000	27300000	25400000	20600000	17100000	21400000	22800000	31300000
179	TRUE	Empty	Alcohol dehydrogenase 1 OS=Mus musculus OX=10090 GN=Adh1 PE=1 SV=2	ADH1_MOUSE	Adh1	40 kDa		0.77		[]	unknown	10300000	33800000	10400000	15400000	20800000	14500000	17200000	24700000
279.2	TRUE	Empty	ATP-dependent RNA helicase A OS=Bos taurus OX=9913 GN=DHX9 PE=1 SV=1	DHX9_BOVIN (+2)	DHX9	142 kDa	TRUE	0.77		[]	unknown	0	6217200	0	11500000	0	0	0	12600000
654	TRUE	Empty	U5 small nuclear ribonucleoprotein 200 kDa helicase OS=Mus musculus OX=10090 GN=Snrnp200 PE=1 SV=1	U520_MOUSE (+2)	Snrnp200	245 kDa		0.77		[]	unknown	0	0	0	1696100	0	0	0	1071200
838	TRUE	Empty	Nucleoside diphosphate kinase B OS=Mus musculus OX=10090 GN=Nme2 PE=1 SV=1	NDKB_MOUSE (+4)	Nme2	17 kDa		0.77		[]	unknown	0	3103500	0	0	0	1961500	0	0
12.3	TRUE	Empty	Plectin OS=Rattus norvegicus OX=10116 GN=Plec PE=1 SV=2	PLEC_RAT	Plec	534 kDa	TRUE	0.78		[]	unknown	123000000	96500000	187000000	192000000	149000000	113000000	114000000	189000000
36	TRUE	Empty	Cluster of Phosphatidylinositol-binding clathrin assembly protein OS=Mus musculus OX=10090 GN=Picalm PE=1 SV=1 (PICAL_MOUSE)	PICAL_MOUSE [2]	Picalm	72 kDa	TRUE	0.78		[]	unknown	99600000	93800000	167000000	115000000	110000000	97600000	139000000	155000000
123.1	TRUE	Empty	Myosin light polypeptide 6 OS=Mus musculus OX=10090 GN=Myl6 PE=1 SV=3	MYL6_MOUSE (+5)	Myl6	17 kDa	TRUE	0.78		[]	unknown	64600000	38500000	81600000	26200000	34100000	66400000	115000000	23200000
171	TRUE	Empty	Fructose-1,6-bisphosphatase 1 OS=Mus musculus OX=10090 GN=Fbp1 PE=1 SV=3	F16P1_MOUSE	Fbp1	37 kDa		0.78		[]	unknown	21400000	24000000	14300000	11700000	15600000	31200000	6792500	10600000
308.1	TRUE	Empty	Major urinary protein 11 OS=Mus musculus OX=10090 GN=Mup11 PE=1 SV=2	MUP11_MOUSE (+3)	Mup11	21 kDa	TRUE	0.78		[]	unknown	7372100	10200000	583930	6524500	8874300	9165000	0	3033400
416	TRUE	Empty	MICOS complex subunit Mic60 OS=Mus musculus OX=10090 GN=Immt PE=1 SV=1	MIC60_MOUSE	Immt	84 kDa		0.78		[]	unknown	2787400	0	4084600	4123200	4151100	0	2452300	2893400
569	TRUE	Empty	Methyltransferase-like protein 7B OS=Mus musculus OX=10090 GN=Mettl7b PE=1 SV=2	MET7B_MOUSE	Mettl7b	28 kDa		0.78		[]	unknown	0	3091200	0	2022400	1868800	0	0	2115200
610	TRUE	Empty	F-box only protein 30 OS=Mus musculus OX=10090 GN=Fbxo30 PE=1 SV=2	FBX30_MOUSE	Fbxo30	83 kDa		0.78		[]	unknown	2592900	0	0	0	948530	0	0	835980
702	TRUE	Empty	T-complex protein 1 subunit theta OS=Mus musculus OX=10090 GN=Cct8 PE=1 SV=3	TCPQ_MOUSE	Cct8	60 kDa		0.78		[]	unknown	1642300	0	0	0	0	0	0	2516000
972	TRUE	Empty	Adenosylhomocysteinase OS=Anopheles gambiae OX=7165 GN=Ahcy13 PE=2 SV=2	SAHH_ANOGA	Ahcy13	48 kDa	TRUE	0.78		[]	unknown	0	7269900	0	0	0	11200000	0	0
2.35	TRUE	Empty	Actin-2 OS=Phytophthora infestans OX=4787 GN=ACTB PE=2 SV=1	ACT2_PHYIN	ACTB	42 kDa	TRUE	0.79		[]	unknown	3930000000	2540000000	1880000000	2030000000	2830000000	2840000000	2010000000	2140000000
2.37	TRUE	Empty	Actin OS=Phytophthora megasperma OX=4788 PE=3 SV=1	ACT_PHYME		42 kDa	TRUE	0.79		[]	unknown	3930000000	2540000000	1880000000	2030000000	2830000000	2840000000	2010000000	2140000000
2.4	TRUE	Empty	Actin-3 OS=Diphyllobothrium dendriticum OX=28845 GN=ACT3 PE=2 SV=1	ACT3_DIPDE	ACT3	42 kDa	TRUE	0.79		[]	unknown	5770000000	5520000000	4630000000	3990000000	6100000000	4980000000	4290000000	5160000000
23.2	TRUE	Empty	Heat shock 70 kDa protein 1A OS=Mus musculus OX=10090 GN=Hspa1a PE=1 SV=2	HS71A_MOUSE (+1)	Hspa1a	70 kDa	TRUE	0.79		[]	unknown	27700000	26600000	23400000	24300000	38800000	8054200	16100000	31400000
69	TRUE	Empty	Actin-related protein 3 OS=Mus musculus OX=10090 GN=Actr3 PE=1 SV=3	ARP3_MOUSE (+1)	Actr3	47 kDa		0.79		[]	unknown	76900000	109000000	125000000	109000000	103000000	79400000	90600000	131000000
88.2	TRUE	Empty	Tubulin beta-2A chain OS=Mus musculus OX=10090 GN=Tubb2a PE=1 SV=1	TBB2A_MOUSE (+9)	Tubb2a	50 kDa	TRUE	0.79		[]	unknown	21600000	25400000	22800000	24400000	26700000	16500000	10900000	34100000
88.9	TRUE	Empty	Tubulin beta-2 chain OS=Daucus carota OX=4039 GN=TUBB2 PE=2 SV=1	TBB2_DAUCA (+1)	TUBB2	50 kDa	TRUE	0.79		[]	unknown	7740700	0	0	0	4154600	0	0	6414300
92	TRUE	Empty	Bifunctional epoxide hydrolase 2 OS=Mus musculus OX=10090 GN=Ephx2 PE=1 SV=2	HYES_MOUSE	Ephx2	63 kDa		0.79		[]	unknown	20300000	34600000	19100000	32000000	16800000	25000000	16200000	40300000
119.3	TRUE	Empty	Histone H2A.V OS=Mus musculus OX=10090 GN=H2afv PE=1 SV=3	H2AV_MOUSE (+17)	H2afv	14 kDa	TRUE	0.79		[]	unknown	38200000	21300000	84900000	37600000	15700000	16700000	88200000	37700000
123	TRUE	Empty	Cluster of Myosin light polypeptide 6 OS=Mus musculus OX=10090 GN=Myl6 PE=1 SV=3 (MYL6_MOUSE)	MYL6_MOUSE [8]	Myl6	17 kDa	TRUE	0.79		[]	unknown	64800000	38700000	81800000	26200000	34100000	66700000	115000000	23200000
199	TRUE	Empty	Villin-1 OS=Mus musculus OX=10090 GN=Vil1 PE=1 SV=3	VILI_MOUSE	Vil1	93 kDa		0.79		[]	unknown	0	0	69800000	0	952350	0	44600000	1044300
307.1	TRUE	Empty	Histone H1.2 OS=Mus musculus OX=10090 GN=Hist1h1c PE=1 SV=2	H12_MOUSE	Hist1h1c	21 kDa	TRUE	0.79		[]	unknown	3077600	0	15000000	15200000	2267000	4606800	23800000	9516500
326.2	TRUE	Empty	Collagen alpha-1(I) chain OS=Homo sapiens OX=9606 GN=COL1A1 PE=1 SV=5	CO1A1_HUMAN	COL1A1	139 kDa	TRUE	0.79		[]	unknown	12900000	6092900	10600000	0	10300000	0	10200000	4872500
459	TRUE	Empty	Cluster of Neurabin-2 OS=Mus musculus OX=10090 GN=Ppp1r9b PE=1 SV=1 (NEB2_MOUSE)	NEB2_MOUSE [3]	Ppp1r9b	90 kDa	TRUE	0.79		[]	unknown	2716600	0	1505600	578700	3452700	932680	0	1445100
499	TRUE	Empty	Leucine zipper protein 1 OS=Mus musculus OX=10090 GN=Luzp1 PE=1 SV=2	LUZP1_MOUSE	Luzp1	119 kDa		0.79		[]	unknown	3068000	0	0	1416600	4304500	498710	1028900	0
748	TRUE	Empty	Sulfite oxidase, mitochondrial OS=Mus musculus OX=10090 GN=Suox PE=1 SV=2	SUOX_MOUSE	Suox	61 kDa		0.79		[]	unknown	0	3054000	0	0	2044600	0	0	0
80.2	TRUE	Empty	Basement membrane-specific heparan sulfate proteoglycan core protein OS=Homo sapiens OX=9606 GN=HSPG2 PE=1 SV=4	PGBM_HUMAN	HSPG2	469 kDa	TRUE	0.8		[]	unknown	0	5433400	2571800	8683600	3870000	1226700	1792200	7288600
132	TRUE	Empty	AP2-associated protein kinase 1 OS=Mus musculus OX=10090 GN=Aak1 PE=1 SV=2	AAK1_MOUSE	Aak1	103 kDa	TRUE	0.8		[]	unknown	23000000	27400000	35900000	24100000	20200000	32200000	25000000	38400000
204	TRUE	Empty	Ubiquitin-associated protein 2-like OS=Mus musculus OX=10090 GN=Ubap2l PE=1 SV=1	UBP2L_MOUSE	Ubap2l	117 kDa		0.8		[]	unknown	9834200	3502000	8527200	7705700	10400000	5345500	1867900	9424700
207	TRUE	Empty	Calmin OS=Mus musculus OX=10090 GN=Clmn PE=1 SV=2	CLMN_MOUSE	Clmn	117 kDa		0.8		[]	unknown	6109300	2113900	9692700	15600000	12100000	3977200	5334200	16200000
244	TRUE	Empty	Collagen alpha-1(VI) chain OS=Mus musculus OX=10090 GN=Col6a1 PE=1 SV=1	CO6A1_MOUSE	Col6a1	108 kDa		0.8		[]	unknown	4555500	3537600	7506600	7616400	5538500	1836100	7532300	10600000
384.3	TRUE	Empty	Collagen alpha-1(I) chain (Fragments) OS=Cyclopes didactylus OX=84074 GN=COL1A1 PE=1 SV=1	CO1A1_CYCDI	COL1A1	75 kDa	TRUE	0.8		[]	unknown	10600000	0	6314100	0	10900000	0	10200000	0
619.2	TRUE	Empty	Leucine-rich PPR motif-containing protein, mitochondrial OS=Rattus norvegicus OX=10116 GN=Lrpprc PE=1 SV=1	LPPRC_RAT	Lrpprc	157 kDa	TRUE	0.8		[]	unknown	0	844520	0	0	0	1252900	0	0
24	TRUE	Empty	Filamin-A OS=Mus musculus OX=10090 GN=Flna PE=1 SV=5	FLNA_MOUSE	Flna	281 kDa	TRUE	0.81		[]	unknown	82200000	62700000	140000000	101000000	114000000	46900000	82300000	118000000
66	TRUE	Empty	Cluster of ATP-dependent RNA helicase DDX3X OS=Mus musculus OX=10090 GN=Ddx3x PE=1 SV=3 (DDX3X_MOUSE)	DDX3X_MOUSE [5]	Ddx3x	73 kDa	TRUE	0.81		[]	unknown	20200000	56500000	45300000	62900000	32700000	38100000	30500000	103000000
67.1	TRUE	Empty	ATP synthase subunit beta, mitochondrial OS=Mus musculus OX=10090 GN=Atp5f1b PE=1 SV=2	ATPB_MOUSE	Atp5f1b	56 kDa	TRUE	0.81		[]	unknown	67500000	86600000	27400000	31300000	67600000	62700000	20600000	44400000
148	TRUE	Empty	Cluster of Glutamate dehydrogenase 1, mitochondrial OS=Mus musculus OX=10090 GN=Glud1 PE=1 SV=1 (DHE3_MOUSE)	DHE3_MOUSE [2]	Glud1	61 kDa	TRUE	0.81		[]	unknown	31600000	45900000	13400000	20600000	38900000	30400000	6746500	25400000
148.1	TRUE	Empty	Glutamate dehydrogenase 1, mitochondrial OS=Mus musculus OX=10090 GN=Glud1 PE=1 SV=1	DHE3_MOUSE (+1)	Glud1	61 kDa	TRUE	0.81		[]	unknown	31600000	45900000	13400000	20600000	38900000	30400000	6746500	25400000
212	TRUE	Empty	S-adenosylmethionine synthase isoform type-1 OS=Mus musculus OX=10090 GN=Mat1a PE=1 SV=1	METK1_MOUSE	Mat1a	44 kDa		0.81		[]	unknown	11600000	26500000	34200000	49300000	24400000	16300000	24300000	46300000
304	TRUE	Empty	Fatty acid-binding protein, liver OS=Mus musculus OX=10090 GN=Fabp1 PE=1 SV=2	FABPL_MOUSE	Fabp1	14 kDa		0.81		[]	unknown	11100000	16800000	5563700	8942600	9775200	14600000	8253200	6841000
345	TRUE	Empty	T-complex protein 1 subunit gamma OS=Mus musculus OX=10090 GN=Cct3 PE=1 SV=1	TCPG_MOUSE	Cct3	61 kDa		0.81		[]	unknown	2038000	6560200	0	2606000	2701600	8480800	1644800	661170
354	TRUE	Empty	Isocitrate dehydrogenase [NADP] cytoplasmic OS=Mus musculus OX=10090 GN=Idh1 PE=1 SV=2	IDHC_MOUSE	Idh1	47 kDa		0.81		[]	unknown	4453200	7239200	0	1918500	6680100	2256100	0	2533600
384.1	TRUE	Empty	Collagen alpha-1(I) chain (Fragments) OS=Toxodon sp. OX=1563122 GN=COL1A1 PE=1 SV=1	CO1A1_TOXSP	COL1A1	87 kDa	TRUE	0.81		[]	unknown	15600000	7844900	11200000	0	15400000	5115900	11300000	6944500
396	TRUE	Empty	Actin-related protein 2/3 complex subunit 5 OS=Mus musculus OX=10090 GN=Arpc5 PE=1 SV=3	ARPC5_MOUSE	Arpc5	16 kDa		0.81		[]	unknown	9598400	9779400	8686100	0	5904400	9984300	16300000	0
825	TRUE	Empty	Caveolae-associated protein 1 OS=Mus musculus OX=10090 GN=Cavin1 PE=1 SV=1	CAVN1_MOUSE (+2)	Cavin1	44 kDa		0.81		[]	unknown	1232200	0	0	0	1788300	0	0	0
2.2	TRUE	Empty	Actin-1 OS=Suillus bovinus OX=48563 GN=ACT1 PE=2 SV=1	ACT1_SUIBO	ACT1	42 kDa	TRUE	0.82		[]	unknown	5720000000	5350000000	4550000000	3700000000	6020000000	4850000000	4070000000	4960000000
66.1	TRUE	Empty	ATP-dependent RNA helicase DDX3X OS=Mus musculus OX=10090 GN=Ddx3x PE=1 SV=3	DDX3X_MOUSE	Ddx3x	73 kDa	TRUE	0.82		[]	unknown	20200000	54500000	45200000	58900000	32400000	36500000	27800000	99900000
131	TRUE	Empty	RalA-binding protein 1 OS=Mus musculus OX=10090 GN=Ralbp1 PE=1 SV=4	RBP1_MOUSE	Ralbp1	75 kDa	TRUE	0.82		[]	unknown	15600000	9311700	23000000	13800000	16200000	15900000	13300000	19200000
205.3	TRUE	Empty	Alpha-enolase OS=Xenopus laevis OX=8355 GN=eno1 PE=2 SV=2	ENOA_XENLA	eno1	48 kDa	TRUE	0.82		[]	unknown	2835500	9776900	950600	0	6235500	7140100	0	2787700
307.2	TRUE	Empty	Histone H1.4 OS=Mus musculus OX=10090 GN=Hist1h1e PE=1 SV=2	H14_MOUSE	Hist1h1e	22 kDa	TRUE	0.82		[]	unknown	3077600	0	19300000	6006200	2267000	4606800	21500000	5641300
308	TRUE	Empty	Cluster of Major urinary protein 11 OS=Mus musculus OX=10090 GN=Mup11 PE=1 SV=2 (MUP11_MOUSE)	MUP11_MOUSE [5]	Mup11	21 kDa	TRUE	0.82		[]	unknown	7372100	10200000	583930	6524500	8874300	9617800	0	3206100
593.1	TRUE	Empty	Tubulointerstitial nephritis antigen-like OS=Mus musculus OX=10090 GN=Tinagl1 PE=1 SV=1	TINAL_MOUSE	Tinagl1	53 kDa	TRUE	0.82		[]	unknown	0	0	0	4133000	0	0	0	2955600
960	TRUE	Empty	Luminal-binding protein 2 OS=Dictyostelium discoideum OX=44689 GN=bip2 PE=1 SV=1	BIP2_DICDI	bip2	73 kDa	TRUE	0.82		[]	unknown	4244800	0	0	0	0	0	0	5966200
1.3	TRUE	Empty	Myosin-11 OS=Mus musculus OX=10090 GN=Myh11 PE=1 SV=1	MYH11_MOUSE	Myh11	227 kDa	TRUE	0.83		[]	unknown	1570000000	935000000	2700000000	1140000000	1450000000	1360000000	2730000000	1280000000
1.5	TRUE	Empty	Myosin-11 OS=Oryctolagus cuniculus OX=9986 GN=MYH11 PE=2 SV=2	MYH11_RABIT	MYH11	227 kDa	TRUE	0.83		[]	unknown	1140000000	929000000	2030000000	875000000	1090000000	925000000	1690000000	974000000
169	TRUE	Empty	Maleylacetoacetate isomerase OS=Mus musculus OX=10090 GN=Gstz1 PE=1 SV=1	MAAI_MOUSE	Gstz1	24 kDa	TRUE	0.83		[]	unknown	16300000	9175700	7548000	8942700	6921800	16400000	15700000	6000300
209	TRUE	Empty	Ladinin-1 OS=Mus musculus OX=10090 GN=Lad1 PE=1 SV=1	LAD1_MOUSE	Lad1	59 kDa		0.83		[]	unknown	13400000	3681600	5215400	2736400	9432400	6141200	8473900	3427600
355	TRUE	Empty	Nucleolar protein 56 OS=Mus musculus OX=10090 GN=Nop56 PE=1 SV=2	NOP56_MOUSE	Nop56	64 kDa		0.83		[]	unknown	0	0	5498400	7625100	0	0	7364600	3414700
375	TRUE	Empty	Cluster of Aspartate aminotransferase, mitochondrial OS=Mus musculus OX=10090 GN=Got2 PE=1 SV=1 (AATM_MOUSE)	AATM_MOUSE [3]	Got2	47 kDa	TRUE	0.83		[]	unknown	5427300	14200000	0	5130300	9138000	9070200	0	3193600
410	TRUE	Empty	C2 domain-containing protein 2 OS=Mus musculus OX=10090 GN=C2cd2 PE=1 SV=1	C2CD2_MOUSE	C2cd2	77 kDa		0.83		[]	unknown	0	3373600	3974200	7278600	2107300	0	3228100	7345100
469	TRUE	Empty	WD repeat-containing protein 1 OS=Mus musculus OX=10090 GN=Wdr1 PE=1 SV=3	WDR1_MOUSE	Wdr1	66 kDa		0.83		[]	unknown	6399800	4939600	0	0	3448900	2702100	0	7161400
38.3	TRUE	Empty	Lamin-B1 OS=Mus musculus OX=10090 GN=Lmnb1 PE=1 SV=3	LMNB1_MOUSE	Lmnb1	67 kDa	TRUE	0.84		[]	unknown	0	0	11300000	12600000	7124100	999950	1500500	10600000
75.2	TRUE	Empty	Histone H4 OS=Dictyostelium discoideum OX=44689 GN=H4a PE=1 SV=1	H4_DICDI (+1)	H4a	12 kDa	TRUE	0.84		[]	unknown	18100000	6060100	25600000	26200000	10400000	19200000	36900000	15700000
137.1	TRUE	Empty	Retinal dehydrogenase 1 OS=Mus musculus OX=10090 GN=Aldh1a1 PE=1 SV=5	AL1A1_MOUSE	Aldh1a1	54 kDa	TRUE	0.84		[]	unknown	31400000	43200000	9873100	10400000	28300000	43700000	11700000	20300000
277.2	TRUE	Empty	Collagen alpha-2(I) chain OS=Bos taurus OX=9913 GN=COL1A2 PE=1 SV=2	CO1A2_BOVIN (+2)	COL1A2	129 kDa	TRUE	0.84		[]	unknown	8734600	5938000	0	5581800	11700000	0	5702600	0
362	TRUE	Empty	Cytochrome P450 2D9 OS=Mus musculus OX=10090 GN=Cyp2d9 PE=1 SV=2	CP2D9_MOUSE	Cyp2d9	57 kDa	TRUE	0.84		[]	unknown	5567100	9563100	5547800	5021300	4459300	12200000	7470500	3522600
459.1	TRUE	Empty	Neurabin-2 OS=Mus musculus OX=10090 GN=Ppp1r9b PE=1 SV=1	NEB2_MOUSE	Ppp1r9b	90 kDa	TRUE	0.84		[]	unknown	2716600	0	1505600	578700	3174800	932680	0	1445100
539	TRUE	Empty	4-hydroxyphenylpyruvate dioxygenase OS=Mus musculus OX=10090 GN=Hpd PE=1 SV=3	HPPD_MOUSE	Hpd	45 kDa		0.84		[]	unknown	0	13800000	0	0	0	4931300	0	5628400
66.4	TRUE	Empty	ATP-dependent RNA helicase ded1 OS=Botryotinia fuckeliana (strain B05.10) OX=332648 GN=ded1 PE=3 SV=1	DED1_BOTFB (+1)	ded1	72 kDa	TRUE	0.85		[]	unknown	7543500	11200000	9729700	10800000	6955700	7044700	0	21600000
108	TRUE	Empty	Epiplakin OS=Mus musculus OX=10090 GN=Eppk1 PE=1 SV=2	EPIPL_MOUSE	Eppk1	725 kDa	TRUE	0.85		[]	unknown	11000000	20500000	35400000	55100000	22200000	22200000	20000000	48300000
133	TRUE	Empty	Very long-chain specific acyl-CoA dehydrogenase, mitochondrial OS=Mus musculus OX=10090 GN=Acadvl PE=1 SV=3	ACADV_MOUSE	Acadvl	71 kDa		0.85		[]	unknown	11800000	22600000	15300000	27600000	13700000	11000000	7514700	39000000
152	TRUE	Empty	Cluster of RalBP1-associated Eps domain-containing protein 2 OS=Mus musculus OX=10090 GN=Reps2 PE=1 SV=1 (REPS2_MOUSE)	REPS2_MOUSE [2]	Reps2	58 kDa	TRUE	0.85		[]	unknown	16500000	30500000	27300000	24000000	19400000	22900000	24900000	34600000
277.1	TRUE	Empty	Collagen alpha-2(I) chain OS=Mus musculus OX=10090 GN=Col1a2 PE=1 SV=2	CO1A2_MOUSE	Col1a2	130 kDa	TRUE	0.85		[]	unknown	21200000	12400000	15800000	4810900	23500000	4024900	21200000	0
359	TRUE	Empty	14-3-3 protein epsilon OS=Mus musculus OX=10090 GN=Ywhae PE=1 SV=1	1433E_MOUSE (+5)	Ywhae	29 kDa	TRUE	0.85		[]	unknown	16000000	8612000	10700000	7574300	8116900	21200000	16100000	1205900
412	TRUE	Empty	DnaJ homolog subfamily A member 1 OS=Mus musculus OX=10090 GN=Dnaja1 PE=1 SV=1	DNJA1_MOUSE (+3)	Dnaja1	45 kDa		0.85		[]	unknown	2549600	0	1561500	1013100	1515300	0	0	4563100
454	TRUE	Empty	UTP--glucose-1-phosphate uridylyltransferase OS=Mus musculus OX=10090 GN=Ugp2 PE=1 SV=3	UGPA_MOUSE	Ugp2	57 kDa		0.85		[]	unknown	2070700	3683500	0	0	3184200	1795100	0	1665900
484	TRUE	Empty	40S ribosomal protein S15 OS=Mus musculus OX=10090 GN=Rps15 PE=1 SV=2	RS15_MOUSE (+7)	Rps15	17 kDa		0.85		[]	unknown	0	1354300	0	1908000	1164500	0	0	1606800
506	TRUE	Empty	Tensin-2 OS=Mus musculus OX=10090 GN=Tns2 PE=1 SV=1	TNS2_MOUSE	Tns2	152 kDa	TRUE	0.85		[]	unknown	2514400	1700700	3611300	4717400	3089300	0	3746500	6979700
515	TRUE	Empty	ATP synthase subunit d, mitochondrial OS=Mus musculus OX=10090 GN=Atp5h PE=1 SV=3	ATP5H_MOUSE	Atp5h	19 kDa		0.85		[]	unknown	2944800	0	0	0	0	3879100	0	0
525	TRUE	Empty	Cytochrome b-c1 complex subunit 2, mitochondrial OS=Mus musculus OX=10090 GN=Uqcrc2 PE=1 SV=1	QCR2_MOUSE	Uqcrc2	48 kDa		0.85		[]	unknown	2744900	3333600	0	0	2781100	2360400	0	0
623	TRUE	Empty	Nucleolar protein 58 OS=Mus musculus OX=10090 GN=Nop58 PE=1 SV=1	NOP58_MOUSE (+3)	Nop58	60 kDa		0.85		[]	unknown	0	0	0	2565800	0	0	723070	1268700
676	TRUE	Empty	Cytosol aminopeptidase OS=Mus musculus OX=10090 GN=Lap3 PE=1 SV=3	AMPL_MOUSE	Lap3	56 kDa		0.85		[]	unknown	0	3835000	0	0	2871300	0	0	0
691	TRUE	Empty	Phospholipid transfer protein C2CD2L OS=Mus musculus OX=10090 GN=C2cd2l PE=1 SV=3	C2C2L_MOUSE	C2cd2l	76 kDa		0.85		[]	unknown	0	0	0	2140300	2824900	0	0	0
2.48	TRUE	Empty	Actin OS=Fucus distichus OX=3012 PE=2 SV=1	ACT_FUCDI		42 kDa	TRUE	0.86		[]	unknown	668000000	1980000000	638000000	648000000	1020000000	1310000000	471000000	1440000000
9.2	TRUE	Empty	Unconventional myosin-Ie OS=Mus musculus OX=10090 GN=Myo1e PE=1 SV=1	MYO1E_MOUSE	Myo1e	127 kDa	TRUE	0.86		[]	unknown	160000000	168000000	191000000	196000000	198000000	184000000	125000000	222000000
36.1	TRUE	Empty	Phosphatidylinositol-binding clathrin assembly protein OS=Mus musculus OX=10090 GN=Picalm PE=1 SV=1	PICAL_MOUSE	Picalm	72 kDa	TRUE	0.86		[]	unknown	91200000	79200000	157000000	104000000	97700000	75900000	124000000	150000000
88.1	TRUE	Empty	Tubulin beta-5 chain OS=Ectocarpus variabilis OX=2881 GN=TUBB5 PE=2 SV=1	TBB5_ECTVR	TUBB5	50 kDa	TRUE	0.86		[]	unknown	3047400	7170500	5143900	11800000	4972000	5989100	5361800	12800000
124.4	TRUE	Empty	14-3-3 protein theta OS=Mus musculus OX=10090 GN=Ywhaq PE=1 SV=1	1433T_MOUSE (+7)	Ywhaq	28 kDa	TRUE	0.86		[]	unknown	15800000	5945700	7243300	5925800	5503100	15100000	10300000	1314300
124.5	TRUE	Empty	14-3-3 protein eta OS=Mus musculus OX=10090 GN=Ywhah PE=1 SV=2	1433F_MOUSE (+2)	Ywhah	28 kDa	TRUE	0.86		[]	unknown	17100000	5010900	5595000	4879600	4397000	14700000	10100000	0
220.3	TRUE	Empty	Glutathione S-transferase OS=Gallus gallus OX=9031 PE=2 SV=1	GSTA1_CHICK		25 kDa	TRUE	0.86		[]	unknown	6747900	0	0	0	0	6077400	2278100	0
384	TRUE	Empty	Cluster of Collagen alpha-1(I) chain (Fragments) OS=Toxodon sp. OX=1563122 GN=COL1A1 PE=1 SV=1 (CO1A1_TOXSP)	CO1A1_TOXSP [5]	COL1A1	87 kDa	TRUE	0.86		[]	unknown	24500000	11600000	17800000	0	21900000	9411300	16200000	10700000
516	TRUE	Empty	Alpha-S2-casein OS=Bos taurus OX=9913 GN=CSN1S2 PE=1 SV=2	CASA2_BOVIN	CSN1S2	26 kDa		0.86		[]	unknown	0	0	24300000	0	0	0	18600000	0
531	TRUE	Empty	Small nuclear ribonucleoprotein-associated protein B OS=Mus musculus OX=10090 GN=Snrpb PE=1 SV=1	RSMB_MOUSE (+12)	Snrpb	24 kDa		0.86		[]	unknown	0	1084400	2488900	2540000	0	1422200	3883700	0
538	TRUE	Empty	Calreticulin OS=Mus musculus OX=10090 GN=Calr PE=1 SV=1	CALR_MOUSE	Calr	48 kDa		0.86		[]	unknown	0	4497400	0	0	3427300	0	0	0
655	TRUE	Empty	Aldehyde dehydrogenase X, mitochondrial OS=Mus musculus OX=10090 GN=Aldh1b1 PE=1 SV=1	AL1B1_MOUSE	Aldh1b1	58 kDa		0.86		[]	unknown	0	2329100	0	1218900	1011400	0	0	1998900
22	TRUE	Empty	Cluster of Uricase OS=Mus musculus OX=10090 GN=Uox PE=1 SV=2 (URIC_MOUSE)	URIC_MOUSE [6]	Uox	35 kDa	TRUE	0.87		[]	unknown	290000000	375000000	448000000	410000000	283000000	424000000	332000000	448000000
23.9	TRUE	Empty	Heat shock 70 kDa protein OS=Hydra vulgaris OX=6087 GN=HSP70.1 PE=3 SV=1	HSP70_HYDVU	HSP70	71 kDa	TRUE	0.87		[]	unknown	23500000	28100000	22000000	29700000	35600000	21300000	22300000	21400000
27.4	TRUE	Empty	Argininosuccinate synthase OS=Xenopus laevis OX=8355 GN=ass1 PE=2 SV=1	ASSY_XENLA	ass1	47 kDa	TRUE	0.87		[]	unknown	12200000	8229500	0	9848800	0	0	0	25500000
95.1	TRUE	Empty	Glyceraldehyde-3-phosphate dehydrogenase OS=Gallus gallus OX=9031 GN=GAPDH PE=2 SV=3	G3P_CHICK (+1)	GAPDH	36 kDa	TRUE	0.87		[]	unknown	15900000	39400000	34300000	52300000	22400000	35400000	30400000	47300000
95.4	TRUE	Empty	Glyceraldehyde-3-phosphate dehydrogenase (Fragment) OS=Meleagris gallopavo OX=9103 GN=GAPDH PE=2 SV=1	G3P_MELGA	GAPDH	25 kDa	TRUE	0.87		[]	unknown	10200000	23000000	23200000	45700000	17300000	24400000	26000000	40200000
137	TRUE	Empty	Cluster of Retinal dehydrogenase 1 OS=Mus musculus OX=10090 GN=Aldh1a1 PE=1 SV=5 (AL1A1_MOUSE)	AL1A1_MOUSE [3]	Aldh1a1	54 kDa	TRUE	0.87		[]	unknown	31400000	45700000	9873100	10400000	28300000	43700000	11700000	21400000
277.3	TRUE	Empty	Collagen alpha-2(I) chain OS=Mammut americanum OX=39053 PE=1 SV=3	CO1A2_MAMAE		93 kDa	TRUE	0.87		[]	unknown	9455900	0	7327700	0	13600000	0	5978100	0
588	TRUE	Empty	40S ribosomal protein S16 OS=Mus musculus OX=10090 GN=Rps16 PE=1 SV=4	RS16_MOUSE (+4)	Rps16	16 kDa		0.87		[]	unknown	3531500	2128500	0	0	0	2847300	3663800	0
597	TRUE	Empty	Uncharacterized protein KIAA1671 OS=Mus musculus OX=10090 GN=Kiaa1671 PE=2 SV=1	K1671_MOUSE	Kiaa1671	35 kDa		0.87		[]	unknown	3614400	1843500	0	0	2977400	1690600	0	0
22.4	TRUE	Empty	Uricase OS=Rattus norvegicus OX=10116 GN=Uox PE=1 SV=3	URIC_RAT	Uox	35 kDa	TRUE	0.88		[]	unknown	218000000	310000000	344000000	337000000	195000000	332000000	285000000	369000000
36.2	TRUE	Empty	Phosphatidylinositol-binding clathrin assembly protein OS=Rattus norvegicus OX=10116 GN=Picalm PE=1 SV=1	PICAL_RAT	Picalm	69 kDa	TRUE	0.88		[]	unknown	77200000	77400000	139000000	98200000	77900000	82600000	117000000	126000000
83.2	TRUE	Empty	Synaptojanin-1 OS=Homo sapiens OX=9606 GN=SYNJ1 PE=1 SV=2	SYNJ1_HUMAN	SYNJ1	173 kDa	TRUE	0.88		[]	unknown	3070400	15600000	15400000	20000000	9628600	12700000	5161700	23400000
330	TRUE	Empty	Glycogen [starch] synthase, liver OS=Mus musculus OX=10090 GN=Gys2 PE=1 SV=2	GYS2_MOUSE	Gys2	81 kDa		0.88		[]	unknown	0	991630	5873700	9893000	0	0	4267600	10400000
629	TRUE	Empty	Destrin OS=Mus musculus OX=10090 GN=Dstn PE=1 SV=3	DEST_MOUSE	Dstn	19 kDa	TRUE	0.88		[]	unknown	3437200	3758000	0	0	0	5316600	2929600	0
741	TRUE	Empty	Cytoplasmic polyadenylation element-binding protein 4 OS=Mus musculus OX=10090 GN=Cpeb4 PE=1 SV=1	CPEB4_MOUSE (+1)	Cpeb4	80 kDa		0.88		[]	unknown	0	715620	0	0	576190	0	0	0
761	TRUE	Empty	Cytochrome P450 2D17 OS=Macaca fascicularis OX=9541 GN=CYP2D17 PE=2 SV=1	CP2DH_MACFA	CYP2D17	56 kDa	TRUE	0.88		[]	unknown	0	2354800	1777800	0	1518300	1443900	1614200	0
789	TRUE	Empty	Brain-specific angiogenesis inhibitor 1-associated protein 2-like protein 1 OS=Mus musculus OX=10090 GN=Baiap2l1 PE=1 SV=1	BI2L1_MOUSE	Baiap2l1	57 kDa		0.88		[]	unknown	0	0	585500	0	0	0	0	466150
2.7	TRUE	Empty	Actin, alpha anomalous OS=Takifugu rubripes OX=31033 PE=2 SV=1	ACTX_TAKRU		42 kDa	TRUE	0.89		[]	unknown	736000000	1850000000	547000000	801000000	861000000	1300000000	518000000	1070000000
351	TRUE	Empty	Calcium-binding and coiled-coil domain-containing protein 1 OS=Mus musculus OX=10090 GN=Calcoco1 PE=1 SV=2	CACO1_MOUSE	Calcoco1	77 kDa		0.89		[]	unknown	8200600	2405400	3425800	1475800	2944800	1675100	4609700	7370300
669	TRUE	Empty	Disks large homolog 1 OS=Mus musculus OX=10090 GN=Dlg1 PE=1 SV=1	DLG1_MOUSE	Dlg1	100 kDa		0.89		[]	unknown	0	2051700	0	0	0	0	0	2542000
680	TRUE	Empty	116 kDa U5 small nuclear ribonucleoprotein component OS=Mus musculus OX=10090 GN=Eftud2 PE=1 SV=1	U5S1_MOUSE (+4)	Eftud2	109 kDa		0.89		[]	unknown	0	0	0	1435100	0	0	0	1158000
2.62	TRUE	Empty	Actin OS=Volvox carteri OX=3067 PE=3 SV=1	ACT_VOLCA		42 kDa	TRUE	0.9		[]	unknown	4910000000	4490000000	3550000000	3270000000	4760000000	4260000000	3370000000	3570000000
17.3	TRUE	Empty	Protein pyrABCN OS=Emericella nidulans (strain FGSC A4 / ATCC 38163 / CBS 112.46 / NRRL 194 / M139) OX=227321 GN=pyrABCN PE=3 SV=2	PYR1_EMENI	pyrABCN	250 kDa	TRUE	0.9		[]	unknown	22000000	30400000	14400000	12500000	22400000	16200000	0	36200000
67.4	TRUE	Empty	ATP synthase subunit beta, mitochondrial OS=Rattus norvegicus OX=10116 GN=Atp5f1b PE=1 SV=2	ATPB_RAT	Atp5f1b	56 kDa	TRUE	0.9		[]	unknown	51100000	68500000	27400000	23200000	52200000	52900000	20300000	38000000
107	TRUE	Empty	Catalase OS=Mus musculus OX=10090 GN=Cat PE=1 SV=4	CATA_MOUSE	Cat	60 kDa		0.9		[]	unknown	25700000	35300000	21700000	27800000	34800000	26100000	14600000	32100000
137.2	TRUE	Empty	Aldehyde dehydrogenase, cytosolic 1 OS=Mus musculus OX=10090 GN=Aldh1a7 PE=1 SV=1	AL1A7_MOUSE	Aldh1a7	55 kDa	TRUE	0.9		[]	unknown	12400000	25300000	6490500	3060200	16000000	23200000	0	11700000
312	TRUE	Empty	Band 3 anion transport protein OS=Mus musculus OX=10090 GN=Slc4a1 PE=1 SV=1	B3AT_MOUSE	Slc4a1	103 kDa		0.9		[]	unknown	4614900	6048300	5438500	6514700	5549100	4030500	2881900	9385700
437	TRUE	Empty	60S ribosomal protein L17 OS=Mus musculus OX=10090 GN=Rpl17 PE=1 SV=3	RL17_MOUSE (+4)	Rpl17	21 kDa		0.9		[]	unknown	2930800	3265300	3441500	5975700	3088400	4647300	4474600	3834000
471	TRUE	Empty	Programmed cell death 6-interacting protein OS=Mus musculus OX=10090 GN=Pdcd6ip PE=1 SV=3	PDC6I_MOUSE	Pdcd6ip	96 kDa		0.9		[]	unknown	0	2266600	1166400	0	1487800	0	1582000	0
504	TRUE	Empty	Tricarboxylate transport protein, mitochondrial OS=Mus musculus OX=10090 GN=Slc25a1 PE=1 SV=1	TXTP_MOUSE (+1)	Slc25a1	34 kDa		0.9		[]	unknown	0	1921200	0	1526000	0	0	933710	2136700
550	TRUE	Empty	Pre-mRNA-splicing factor ATP-dependent RNA helicase DHX15 OS=Mus musculus OX=10090 GN=Dhx15 PE=1 SV=2	DHX15_MOUSE (+2)	Dhx15	91 kDa		0.9		[]	unknown	0	1185000	0	1059900	0	843040	0	1665700
570	TRUE	Empty	Cluster of Coatomer subunit gamma-1 OS=Mus musculus OX=10090 GN=Copg1 PE=1 SV=1 (COPG1_MOUSE)	COPG1_MOUSE [3]	Copg1	98 kDa	TRUE	0.9		[]	unknown	792330	0	717000	0	912340	0	0	765230
606	TRUE	Empty	Ensconsin OS=Mus musculus OX=10090 GN=Map7 PE=1 SV=1	MAP7_MOUSE	Map7	82 kDa		0.9		[]	unknown	0	0	3409200	0	1842300	0	0	2114500
618	TRUE	Empty	Cluster of Kinesin-like protein KIF13A OS=Mus musculus OX=10090 GN=Kif13a PE=1 SV=1 (KI13A_MOUSE)	KI13A_MOUSE [3]	Kif13a	196 kDa	TRUE	0.9		[]	unknown	3682800	0	0	1758500	2339100	0	0	2531500
618.1	TRUE	Empty	Kinesin-like protein KIF13B OS=Homo sapiens OX=9606 GN=KIF13B PE=1 SV=2	KI13B_HUMAN	KIF13B	203 kDa	TRUE	0.9		[]	unknown	3682800	0	0	1758500	2339100	0	0	2531500
750	TRUE	Empty	Cytoplasmic dynein 1 heavy chain 1 OS=Mus musculus OX=10090 GN=Dync1h1 PE=1 SV=2	DYHC1_MOUSE (+1)	Dync1h1	532 kDa		0.9		[]	unknown	1103600	0	0	0	610500	0	0	330320
824	TRUE	Empty	Heat shock protein 75 kDa, mitochondrial OS=Mus musculus OX=10090 GN=Trap1 PE=1 SV=1	TRAP1_MOUSE (+2)	Trap1	80 kDa		0.9		[]	unknown	0	4129700	0	0	0	3414000	0	0
5.1	TRUE	Empty	Desmin OS=Mus musculus OX=10090 GN=Des PE=1 SV=3	DESM_MOUSE	Des	53 kDa	TRUE	0.91		[]	unknown	96400000	55800000	104000000	93200000	109000000	66500000	66700000	115000000
49	TRUE	Empty	Myosin light chain kinase, smooth muscle OS=Mus musculus OX=10090 GN=Mylk PE=1 SV=3	MYLK_MOUSE	Mylk	213 kDa		0.91		[]	unknown	59500000	56800000	46100000	46200000	78600000	50000000	24700000	49900000
57.2	TRUE	Empty	Talin-1 OS=Homo sapiens OX=9606 GN=TLN1 PE=1 SV=3	TLN1_HUMAN	TLN1	270 kDa	TRUE	0.91		[]	unknown	31900000	20000000	22100000	25400000	38500000	18900000	15700000	23700000
74	TRUE	Empty	Cluster of ATP synthase subunit alpha, mitochondrial OS=Mus musculus OX=10090 GN=Atp5f1a PE=1 SV=1 (ATPA_MOUSE)	ATPA_MOUSE [11]	Atp5f1a	60 kDa	TRUE	0.91		[]	unknown	61200000	78100000	49200000	50100000	69200000	73100000	42200000	49300000
74.2	TRUE	Empty	ATP synthase subunit alpha, mitochondrial OS=Drosophila melanogaster OX=7227 GN=blw PE=1 SV=2	ATPA_DROME	blw	59 kDa	TRUE	0.91		[]	unknown	25600000	37300000	28800000	26900000	34300000	39300000	20400000	26800000
83	TRUE	Empty	Cluster of Synaptojanin-1 OS=Mus musculus OX=10090 GN=Synj1 PE=1 SV=3 (SYNJ1_MOUSE)	SYNJ1_MOUSE [2]	Synj1	173 kDa	TRUE	0.91		[]	unknown	13000000	35600000	36800000	41300000	27500000	33100000	17600000	53300000
83.1	TRUE	Empty	Synaptojanin-1 OS=Mus musculus OX=10090 GN=Synj1 PE=1 SV=3	SYNJ1_MOUSE	Synj1	173 kDa	TRUE	0.91		[]	unknown	13000000	35600000	36800000	41300000	27500000	33100000	17600000	53300000
88.6	TRUE	Empty	Tubulin beta-4A chain OS=Mus musculus OX=10090 GN=Tubb4a PE=1 SV=3	TBB4A_MOUSE (+3)	Tubb4a	50 kDa	TRUE	0.91		[]	unknown	11500000	19300000	15000000	24900000	9986700	16600000	14700000	32300000
253	TRUE	Empty	Drebrin-like protein OS=Mus musculus OX=10090 GN=Dbnl PE=1 SV=2	DBNL_MOUSE	Dbnl	49 kDa		0.91		[]	unknown	7602700	2670300	4910400	7255600	7686600	3293300	1992300	8538100
363	TRUE	Empty	Dedicator of cytokinesis protein 7 OS=Mus musculus OX=10090 GN=Dock7 PE=1 SV=3	DOCK7_MOUSE	Dock7	241 kDa		0.91		[]	unknown	1019300	937300	1227100	1848500	2829800	0	0	2589800
666	TRUE	Empty	T-complex protein 1 subunit delta OS=Mus musculus OX=10090 GN=Cct4 PE=1 SV=3	TCPD_MOUSE (+2)	Cct4	58 kDa		0.91		[]	unknown	0	467000	0	0	0	548140	0	0
961	TRUE	Empty	Cluster of UDP-glucuronosyltransferase 2B1 OS=Rattus norvegicus OX=10116 GN=Ugt2b1 PE=2 SV=1 (UD2B1_RAT)	UD2B1_RAT [2]	Ugt2b1	60 kDa	TRUE	0.91		[]	unknown	0	11400000	0	0	0	13500000	0	0
2.25	TRUE	Empty	Actin, cytoskeletal 2 OS=Lytechinus pictus OX=7653 PE=2 SV=1	ACT2_LYTPI		42 kDa	TRUE	0.92		[]	unknown	8310000000	6200000000	5640000000	5540000000	8520000000	6040000000	5310000000	6220000000
2.43	TRUE	Empty	Actin, cytoplasmic 1 OS=Chlorocebus pygerythrus OX=60710 GN=ACTB PE=1 SV=1	ACTB_CHLPG	ACTB	40 kDa	TRUE	0.92		[]	unknown	9550000000	8630000000	6880000000	7480000000	10900000000	7700000000	5880000000	8520000000
74.4	TRUE	Empty	ATP synthase subunit alpha, mitochondrial OS=Sus scrofa OX=9823 GN=ATP5F1A PE=1 SV=2	ATPA_PIG	ATP5F1A	60 kDa	TRUE	0.92		[]	unknown	49400000	56700000	38000000	34200000	60800000	52400000	29000000	32100000
88.5	TRUE	Empty	Tubulin beta chain OS=Cercospora beticola OX=122368 GN=TUB1 PE=3 SV=1	TBB_CERBT	TUB1	50 kDa	TRUE	0.92		[]	unknown	0	3692400	6578700	9114000	1638000	4348200	3885000	10700000
90	TRUE	Empty	Hematopoietic lineage cell-specific protein OS=Mus musculus OX=10090 GN=Hcls1 PE=1 SV=2	HCLS1_MOUSE	Hcls1	54 kDa		0.92		[]	unknown	68700000	35100000	45200000	22100000	62200000	44200000	40400000	29600000
113	TRUE	Empty	Afadin OS=Mus musculus OX=10090 GN=Afdn PE=1 SV=3	AFAD_MOUSE	Afdn	207 kDa		0.92		[]	unknown	16100000	7760800	23100000	27500000	29700000	10700000	15200000	21100000
134	TRUE	Empty	Cluster of Glutathione S-transferase P 1 OS=Mus musculus OX=10090 GN=Gstp1 PE=1 SV=2 (GSTP1_MOUSE)	GSTP1_MOUSE [2]	Gstp1	24 kDa	TRUE	0.92		[]	unknown	59100000	61800000	43600000	44500000	55700000	80500000	43400000	34400000
134.1	TRUE	Empty	Glutathione S-transferase P 1 OS=Mus musculus OX=10090 GN=Gstp1 PE=1 SV=2	GSTP1_MOUSE	Gstp1	24 kDa	TRUE	0.92		[]	unknown	59100000	61800000	43600000	44500000	55700000	80000000	43400000	34400000
239	TRUE	Empty	Coronin-1C OS=Mus musculus OX=10090 GN=Coro1c PE=1 SV=2	COR1C_MOUSE	Coro1c	53 kDa		0.92		[]	unknown	16400000	8304300	11700000	4872100	17500000	5794200	6209000	10200000
307	TRUE	Empty	Cluster of Histone H1.2 OS=Mus musculus OX=10090 GN=Hist1h1c PE=1 SV=2 (H12_MOUSE)	H12_MOUSE [2]	Hist1h1c	21 kDa	TRUE	0.92		[]	unknown	3077600	0	24600000	15200000	2267000	4606800	29800000	9904300
325.2	TRUE	Empty	2-oxoglutarate dehydrogenase, mitochondrial OS=Homo sapiens OX=9606 GN=OGDH PE=1 SV=3	ODO1_HUMAN (+2)	OGDH	116 kDa	TRUE	0.92		[]	unknown	655020	585320	0	0	473730	0	0	658160
404	TRUE	Empty	Very long-chain acyl-CoA synthetase OS=Mus musculus OX=10090 GN=Slc27a2 PE=1 SV=2	S27A2_MOUSE	Slc27a2	70 kDa		0.92		[]	unknown	0	4092200	0	2947300	0	1855100	645890	5222200
408	TRUE	Empty	Aldehyde dehydrogenase family 8 member A1 OS=Mus musculus OX=10090 GN=Aldh8a1 PE=1 SV=1	AL8A1_MOUSE	Aldh8a1	54 kDa		0.92		[]	unknown	1599600	5472700	0	1631200	3840400	1535400	0	2729400
462	TRUE	Empty	DnaJ homolog subfamily A member 3, mitochondrial OS=Mus musculus OX=10090 GN=Dnaja3 PE=1 SV=1	DNJA3_MOUSE	Dnaja3	52 kDa		0.92		[]	unknown	0	723870	0	2045300	0	0	0	3131500
2.3	TRUE	Empty	Actin-2 OS=Plasmodium falciparum (isolate 3D7) OX=36329 GN=PF14_0124 PE=3 SV=1	ACT2_PLAF7 (+2)	PF14_0124	43 kDa	TRUE	0.93		[]	unknown	305000000	556000000	366000000	228000000	344000000	153000000	189000000	713000000
9.3	TRUE	Empty	Unconventional myosin-If OS=Homo sapiens OX=9606 GN=MYO1F PE=1 SV=3	MYO1F_HUMAN	MYO1F	125 kDa	TRUE	0.93		[]	unknown	24100000	30900000	31600000	32700000	35300000	24700000	23000000	35000000
74.6	TRUE	Empty	ATP synthase subunit alpha OS=Rhodobacter blasticus OX=1075 GN=atpA PE=3 SV=1	ATPA_RHOBL	atpA	55 kDa	TRUE	0.93		[]	unknown	8873500	16100000	11700000	11400000	10900000	17900000	8088600	10200000
86	TRUE	Empty	Catenin delta-1 OS=Mus musculus OX=10090 GN=Ctnnd1 PE=1 SV=2	CTND1_MOUSE	Ctnnd1	105 kDa		0.93		[]	unknown	37500000	16400000	36800000	31900000	37000000	17700000	35100000	35300000
130	TRUE	Empty	Myosin phosphatase Rho-interacting protein OS=Mus musculus OX=10090 GN=Mprip PE=1 SV=2	MPRIP_MOUSE	Mprip	116 kDa		0.93		[]	unknown	13600000	12800000	12500000	12800000	15000000	6806800	8936100	22100000
205.1	TRUE	Empty	Alpha-enolase OS=Mus musculus OX=10090 GN=Eno1 PE=1 SV=3	ENOA_MOUSE	Eno1	47 kDa	TRUE	0.93		[]	unknown	12100000	17700000	3390700	1393000	13900000	13500000	0	5137000
288	TRUE	Empty	Alpha-S1-casein OS=Bos taurus OX=9913 GN=CSN1S1 PE=1 SV=2	CASA1_BOVIN	CSN1S1	25 kDa		0.93		[]	unknown	0	403340	49700000	0	0	0	44200000	0
430	TRUE	Empty	Protein phosphatase 1 regulatory subunit 12C OS=Mus musculus OX=10090 GN=Ppp1r12c PE=1 SV=1	PP12C_MOUSE	Ppp1r12c	85 kDa		0.93		[]	unknown	5689800	2889900	0	0	0	921120	5987700	1013800
640	TRUE	Empty	40S ribosomal protein S10 OS=Mus musculus OX=10090 GN=Rps10 PE=1 SV=1	RS10_MOUSE (+3)	Rps10	19 kDa		0.93		[]	unknown	619140	633430	0	0	0	0	1388600	0
720	TRUE	Empty	Canalicular multispecific organic anion transporter 1 OS=Mus musculus OX=10090 GN=Abcc2 PE=1 SV=2	MRP2_MOUSE	Abcc2	174 kDa		0.93		[]	unknown	0	0	0	1768700	0	0	0	1556100
731	TRUE	Empty	Bifunctional 3'-phosphoadenosine 5'-phosphosulfate synthase 2 OS=Mus musculus OX=10090 GN=Papss2 PE=1 SV=2	PAPS2_MOUSE	Papss2	70 kDa		0.93		[]	unknown	0	0	0	2154700	0	0	0	1907700
744	TRUE	Empty	Histidine ammonia-lyase OS=Mus musculus OX=10090 GN=Hal PE=1 SV=1	HUTH_MOUSE (+1)	Hal	72 kDa		0.93		[]	unknown	0	1015400	0	0	1160300	0	0	0
1.9	TRUE	Empty	Myosin-11 (Fragments) OS=Rattus norvegicus OX=10116 GN=Myh11 PE=1 SV=3	MYH11_RAT	Myh11	152 kDa	TRUE	0.94		[]	unknown	917000000	690000000	1610000000	608000000	771000000	764000000	1450000000	750000000
1.12	TRUE	Empty	Myosin-10 OS=Bos taurus OX=9913 GN=MYH10 PE=2 SV=2	MYH10_BOVIN	MYH10	229 kDa	TRUE	0.94		[]	unknown	1000000000	966000000	1030000000	660000000	887000000	1000000000	1040000000	763000000
2.64	TRUE	Empty	Actin, muscle-type OS=Molgula oculata OX=27575 PE=3 SV=1	ACT2_MOLOC		42 kDa	TRUE	0.94		[]	unknown	9250000000	9810000000	6560000000	7010000000	10000000000	8190000000	6500000000	8250000000
2.69	TRUE	Empty	Actin OS=Cryptococcus neoformans var. grubii serotype A (strain H99 / ATCC 208821 / CBS 10515 / FGSC 9487) OX=235443 GN=CNAG_00483 PE=3 SV=2	ACT_CRYNH	CNAG_00483	42 kDa	TRUE	0.94		[]	unknown	7550000000	5820000000	5150000000	4610000000	7570000000	5630000000	4620000000	5600000000
38.6	TRUE	Empty	Lamin-B1 OS=Gallus gallus OX=9031 GN=LMNB1 PE=2 SV=1	LMNB1_CHICK	LMNB1	67 kDa	TRUE	0.94		[]	unknown	0	0	0	2148500	0	0	0	2408700
117	TRUE	Empty	Pleckstrin homology-like domain family B member 2 OS=Mus musculus OX=10090 GN=Phldb2 PE=1 SV=2	PHLB2_MOUSE	Phldb2	141 kDa		0.94		[]	unknown	17400000	12300000	18300000	8325200	21200000	10300000	5924900	20200000
236	TRUE	Empty	Stromal membrane-associated protein 2 OS=Mus musculus OX=10090 GN=Smap2 PE=1 SV=1	SMAP2_MOUSE	Smap2	47 kDa		0.94		[]	unknown	9350600	11500000	24800000	20000000	16500000	12600000	19500000	18100000
518	TRUE	Empty	Fragile X mental retardation syndrome-related protein 2 OS=Homo sapiens OX=9606 GN=FXR2 PE=1 SV=2	FXR2_HUMAN	FXR2	74 kDa	TRUE	0.94		[]	unknown	4297700	11400000	16900000	13400000	15100000	5854100	5444000	21200000
564	TRUE	Empty	Phosphoglucomutase-1 OS=Mus musculus OX=10090 GN=Pgm1 PE=1 SV=4	PGM1_MOUSE (+1)	Pgm1	61 kDa		0.94		[]	unknown	707060	1015900	0	507900	1213700	0	0	892370
636	TRUE	Empty	Cytochrome b-c1 complex subunit 1, mitochondrial OS=Mus musculus OX=10090 GN=Uqcrc1 PE=1 SV=2	QCR1_MOUSE	Uqcrc1	53 kDa		0.94		[]	unknown	0	2699200	0	0	0	2379700	0	585630
808	TRUE	Empty	Hsp90 co-chaperone Cdc37 OS=Homo sapiens OX=9606 GN=CDC37 PE=1 SV=1	CDC37_HUMAN	CDC37	44 kDa	TRUE	0.94		[]	unknown	1356800	0	0	0	0	0	1225200	0
19.1	TRUE	Empty	Unconventional myosin-Ic OS=Mus musculus OX=10090 GN=Myo1c PE=1 SV=2	MYO1C_MOUSE	Myo1c	122 kDa	TRUE	0.95		[]	unknown	177000000	196000000	231000000	260000000	230000000	160000000	173000000	291000000
88.7	TRUE	Empty	Tubulin beta-5 chain OS=Gallus gallus OX=9031 PE=3 SV=1	TBB5_CHICK		50 kDa	TRUE	0.95		[]	unknown	18800000	17100000	15000000	21500000	17500000	13700000	12200000	27900000
124	TRUE	Empty	Cluster of 14-3-3 protein gamma OS=Mus musculus OX=10090 GN=Ywhag PE=1 SV=2 (1433G_MOUSE)	1433G_MOUSE [20]	Ywhag	28 kDa	TRUE	0.95		[]	unknown	33900000	10800000	14900000	10800000	10900000	33100000	20800000	3409400
159	TRUE	Empty	Fructose-bisphosphate aldolase B OS=Mus musculus OX=10090 GN=Aldob PE=1 SV=3	ALDOB_MOUSE	Aldob	40 kDa	TRUE	0.95		[]	unknown	17800000	67100000	6426400	22400000	30700000	38400000	15800000	25500000
198	TRUE	Empty	Transitional endoplasmic reticulum ATPase OS=Mus musculus OX=10090 GN=Vcp PE=1 SV=4	TERA_MOUSE (+4)	Vcp	89 kDa		0.95		[]	unknown	6006100	7282600	0	2284200	4273300	6574100	1096000	3145200
259	TRUE	Empty	Beta-1-syntrophin OS=Mus musculus OX=10090 GN=Sntb1 PE=1 SV=4	SNTB1_MOUSE	Sntb1	58 kDa		0.95		[]	unknown	3708300	4265600	7316500	8729600	8570400	3259800	1687400	9869700
361	TRUE	Empty	Cofilin-2 OS=Mus musculus OX=10090 GN=Cfl2 PE=1 SV=1	COF2_MOUSE	Cfl2	19 kDa	TRUE	0.95		[]	unknown	12900000	6420800	5823800	0	4701800	15000000	3173700	3235500
374	TRUE	Empty	Cluster of DNA topoisomerase 1 OS=Mus musculus OX=10090 GN=Top1 PE=1 SV=2 (TOP1_MOUSE)	TOP1_MOUSE [2]	Top1	91 kDa	TRUE	0.95		[]	unknown	0	6346300	5050500	7049100	879650	2403000	10300000	4171300
470	TRUE	Empty	5'-nucleotidase OS=Mus musculus OX=10090 GN=Nt5e PE=1 SV=2	5NTD_MOUSE	Nt5e	64 kDa		0.95		[]	unknown	1938600	7206600	0	1395900	2785700	3438700	0	3871100
634	TRUE	Empty	Protein disulfide-isomerase A6 OS=Mus musculus OX=10090 GN=Pdia6 PE=1 SV=3	PDIA6_MOUSE	Pdia6	48 kDa		0.95		[]	unknown	0	2540200	0	0	1216700	1530300	0	0
779	TRUE	Empty	Kappa-casein OS=Bos taurus OX=9913 GN=CSN3 PE=1 SV=1	CASK_BOVIN	CSN3	21 kDa		0.95		[]	unknown	0	0	9536000	0	0	0	8680300	0
2	TRUE	Empty	Cluster of Beta-actin-like protein 2 OS=Mus musculus OX=10090 GN=Actbl2 PE=1 SV=1 (ACTBL_MOUSE)	ACTBL_MOUSE [89]	Actbl2	42 kDa	TRUE	0.96		[]	unknown	15000000000	15800000000	10400000000	12300000000	16100000000	13100000000	9600000000	15000000000
19	TRUE	Empty	Cluster of Unconventional myosin-Ic OS=Mus musculus OX=10090 GN=Myo1c PE=1 SV=2 (MYO1C_MOUSE)	MYO1C_MOUSE [2]	Myo1c	122 kDa	TRUE	0.96		[]	unknown	177000000	198000000	236000000	265000000	234000000	164000000	177000000	294000000
30.3	TRUE	Empty	Gelsolin (Fragment) OS=Sus scrofa OX=9823 GN=GSN PE=1 SV=1	GELS_PIG	GSN	85 kDa	TRUE	0.96		[]	unknown	64300000	54200000	57400000	51600000	91100000	53800000	23300000	56500000
45	TRUE	Empty	Cluster of Unconventional myosin-Id OS=Mus musculus OX=10090 GN=Myo1d PE=1 SV=1 (MYO1D_MOUSE)	MYO1D_MOUSE [2]	Myo1d	116 kDa	TRUE	0.96		[]	unknown	40400000	61900000	77100000	80800000	57700000	35400000	53000000	119000000
45.1	TRUE	Empty	Unconventional myosin-Id OS=Mus musculus OX=10090 GN=Myo1d PE=1 SV=1	MYO1D_MOUSE	Myo1d	116 kDa	TRUE	0.96		[]	unknown	40400000	61900000	77100000	80800000	57700000	35400000	53000000	118000000
58	TRUE	Empty	Cluster of 60 kDa heat shock protein, mitochondrial OS=Mus musculus OX=10090 GN=Hspd1 PE=1 SV=1 (CH60_MOUSE)	CH60_MOUSE [3]	Hspd1	61 kDa	TRUE	0.96		[]	unknown	41300000	49800000	30300000	23200000	46200000	49700000	29400000	21100000
58.1	TRUE	Empty	60 kDa heat shock protein, mitochondrial OS=Mus musculus OX=10090 GN=Hspd1 PE=1 SV=1	CH60_MOUSE (+1)	Hspd1	61 kDa	TRUE	0.96		[]	unknown	41300000	49800000	30300000	23200000	46200000	49700000	29400000	21100000
66.2	TRUE	Empty	ATP-dependent RNA helicase DDX3Y OS=Mus musculus OX=10090 GN=Ddx3y PE=1 SV=2	DDX3Y_MOUSE	Ddx3y	73 kDa	TRUE	0.96		[]	unknown	16300000	45000000	38800000	50200000	23700000	28800000	18300000	76400000
205.2	TRUE	Empty	Alpha-enolase OS=Homo sapiens OX=9606 GN=ENO1 PE=1 SV=2	ENOA_HUMAN (+1)	ENO1	47 kDa	TRUE	0.96		[]	unknown	6650500	10400000	2455400	0	7264400	8787200	0	2835500
231	TRUE	Empty	Fibrinogen beta chain OS=Mus musculus OX=10090 GN=Fgb PE=1 SV=1	FIBB_MOUSE	Fgb	55 kDa		0.96		[]	unknown	8444700	7830000	8362900	16400000	17000000	8798600	1968300	14000000
233	TRUE	Empty	Cluster of Intersectin-1 OS=Mus musculus OX=10090 GN=Itsn1 PE=1 SV=2 (ITSN1_MOUSE)	ITSN1_MOUSE [2]	Itsn1	194 kDa	TRUE	0.96		[]	unknown	0	4782200	13600000	9223100	4099600	3083600	6015100	15300000
233.1	TRUE	Empty	Intersectin-1 OS=Mus musculus OX=10090 GN=Itsn1 PE=1 SV=2	ITSN1_MOUSE	Itsn1	194 kDa	TRUE	0.96		[]	unknown	0	4782200	13600000	9223100	4099600	3083600	6015100	15300000
479	TRUE	Empty	Mitochondrial amidoxime-reducing component 1 OS=Mus musculus OX=10090 GN=Marc1 PE=1 SV=2	MARC1_MOUSE	2022-03-01	38 kDa	TRUE	0.96		[]	unknown	0	4334500	2730600	1486500	0	0	0	8141300
570.1	TRUE	Empty	Coatomer subunit gamma-1 OS=Mus musculus OX=10090 GN=Copg1 PE=1 SV=1	COPG1_MOUSE	Copg1	98 kDa	TRUE	0.96		[]	unknown	792330	0	717000	0	912340	0	0	664770
586	TRUE	Empty	Liprin-beta-1 OS=Mus musculus OX=10090 GN=Ppfibp1 PE=1 SV=3	LIPB1_MOUSE	Ppfibp1	109 kDa		0.96		[]	unknown	1207100	0	0	0	588580	0	0	555400
816	TRUE	Empty	Coiled-coil domain-containing protein 50 OS=Mus musculus OX=10090 GN=Ccdc50 PE=1 SV=1	CCD50_MOUSE	Ccdc50	35 kDa		0.96		[]	unknown	4036500	0	0	0	4323300	0	0	0
961.1	TRUE	Empty	UDP-glucuronosyltransferase 2B1 OS=Rattus norvegicus OX=10116 GN=Ugt2b1 PE=2 SV=1	UD2B1_RAT	Ugt2b1	60 kDa	TRUE	0.96		[]	unknown	0	11400000	0	0	0	12400000	0	0
2.45	TRUE	Empty	Actin, cytoskeletal 1 OS=Lytechinus pictus OX=7653 PE=2 SV=1	ACT1_LYTPI		42 kDa	TRUE	0.97		[]	unknown	7770000000	5040000000	4510000000	5220000000	7580000000	4920000000	4200000000	5990000000
2.66	TRUE	Empty	Actin-1 OS=Oryza sativa subsp. indica OX=39946 GN=ACT1 PE=2 SV=1	ACT1_ORYSI (+1)	ACT1	42 kDa	TRUE	0.97		[]	unknown	4470000000	3760000000	2640000000	3100000000	4130000000	3300000000	2450000000	4000000000
22.1	TRUE	Empty	Uricase OS=Mus musculus OX=10090 GN=Uox PE=1 SV=2	URIC_MOUSE	Uox	35 kDa	TRUE	0.97		[]	unknown	256000000	360000000	428000000	385000000	251000000	410000000	330000000	429000000
188.2	TRUE	Empty	Heat shock protein HSP 90-alpha OS=Mus musculus OX=10090 GN=Hsp90aa1 PE=1 SV=4	HS90A_MOUSE (+7)	Hsp90aa1	85 kDa	TRUE	0.97		[]	unknown	4440000	16800000	1830400	3516100	4188100	11900000	5355200	4621200
326.1	TRUE	Empty	Collagen alpha-1(I) chain OS=Mus musculus OX=10090 GN=Col1a1 PE=1 SV=4	CO1A1_MOUSE	Col1a1	138 kDa	TRUE	0.97		[]	unknown	32400000	0	20900000	6540100	23100000	8861600	14700000	12200000
329	TRUE	Empty	Sorbitol dehydrogenase OS=Mus musculus OX=10090 GN=Sord PE=1 SV=3	DHSO_MOUSE (+1)	Sord	38 kDa	TRUE	0.97		[]	unknown	5158400	18300000	4223200	0	15700000	4331300	0	8336000
353	TRUE	Empty	Dynactin subunit 1 OS=Mus musculus OX=10090 GN=Dctn1 PE=1 SV=3	DCTN1_MOUSE	Dctn1	142 kDa		0.97		[]	unknown	3086800	1642800	2726100	803210	4148000	2204600	0	1738900
367	TRUE	Empty	KN motif and ankyrin repeat domain-containing protein 2 OS=Mus musculus OX=10090 GN=Kank2 PE=1 SV=1	KANK2_MOUSE	Kank2	90 kDa		0.97		[]	unknown	1425000	1026400	3648900	1659500	3490400	0	499890	3932200
379	TRUE	Empty	Prohibitin OS=Mus musculus OX=10090 GN=Phb PE=1 SV=1	PHB_MOUSE (+3)	Phb	30 kDa		0.97		[]	unknown	4698200	4208600	0	1232000	4592000	4595600	1208000	0
439	TRUE	Empty	Apoptosis-inducing factor 1, mitochondrial OS=Mus musculus OX=10090 GN=Aifm1 PE=1 SV=1	AIFM1_MOUSE	Aifm1	67 kDa		0.97		[]	unknown	0	3078100	2345100	4423100	1668600	0	0	8580900
450	TRUE	Empty	Inverted formin-2 OS=Mus musculus OX=10090 GN=Inf2 PE=1 SV=1	INF2_MOUSE	Inf2	139 kDa		0.97		[]	unknown	1172600	1088400	0	3203900	1174200	0	0	4478000
609	TRUE	Empty	Phosphate carrier protein, mitochondrial OS=Mus musculus OX=10090 GN=Slc25a3 PE=1 SV=1	MPCP_MOUSE	Slc25a3	40 kDa		0.97		[]	unknown	0	4480100	0	0	1849500	0	0	2448000
1.4	TRUE	Empty	Myosin-10 OS=Mus musculus OX=10090 GN=Myh10 PE=1 SV=2	MYH10_MOUSE	Myh10	229 kDa	TRUE	0.98		[]	unknown	937000000	970000000	1070000000	685000000	951000000	943000000	1010000000	775000000
47	TRUE	Empty	BMP-2-inducible protein kinase OS=Mus musculus OX=10090 GN=Bmp2k PE=1 SV=1	BMP2K_MOUSE	Bmp2k	126 kDa	TRUE	0.98		[]	unknown	52500000	73200000	96900000	82400000	87400000	51300000	60100000	108000000
63	TRUE	Empty	Fragile X mental retardation syndrome-related protein 1 OS=Mus musculus OX=10090 GN=Fxr1 PE=1 SV=2	FXR1_MOUSE	Fxr1	76 kDa	TRUE	0.98		[]	unknown	48900000	66700000	94600000	69200000	70000000	40700000	70700000	96100000
325	TRUE	Empty	Cluster of 2-oxoglutarate dehydrogenase, mitochondrial OS=Mus musculus OX=10090 GN=Ogdh PE=1 SV=3 (ODO1_MOUSE)	ODO1_MOUSE [4]	Ogdh	116 kDa	TRUE	0.98		[]	unknown	1196100	1079100	4187300	1765700	1986500	3193900	548520	2584900
325.1	TRUE	Empty	2-oxoglutarate dehydrogenase, mitochondrial OS=Mus musculus OX=10090 GN=Ogdh PE=1 SV=3	ODO1_MOUSE	Ogdh	116 kDa	TRUE	0.98		[]	unknown	1196100	1079100	4187300	1765700	1986500	3193900	548520	2584900
491	TRUE	Empty	Cluster of Dipeptidyl peptidase 4 OS=Mus musculus OX=10090 GN=Dpp4 PE=1 SV=3 (DPP4_MOUSE)	DPP4_MOUSE [2]	Dpp4	87 kDa	TRUE	0.98		[]	unknown	0	9007900	0	0	3260700	685590	1501100	3312000
491.1	TRUE	Empty	Dipeptidyl peptidase 4 OS=Mus musculus OX=10090 GN=Dpp4 PE=1 SV=3	DPP4_MOUSE	Dpp4	87 kDa	TRUE	0.98		[]	unknown	0	9007900	0	0	3260700	685590	1501100	3312000
508	TRUE	Empty	3-hydroxyacyl-CoA dehydrogenase type-2 OS=Mus musculus OX=10090 GN=Hsd17b10 PE=1 SV=4	HCD2_MOUSE	Hsd17b10	27 kDa		0.98		[]	unknown	0	618310	0	649620	0	0	0	1311700
57	TRUE	Empty	Cluster of Talin-1 OS=Mus musculus OX=10090 GN=Tln1 PE=1 SV=2 (TLN1_MOUSE)	TLN1_MOUSE [2]	Tln1	270 kDa	TRUE	0.99		[]	unknown	42000000	24700000	27500000	30300000	44500000	22900000	22700000	34100000
57.1	TRUE	Empty	Talin-1 OS=Mus musculus OX=10090 GN=Tln1 PE=1 SV=2	TLN1_MOUSE	Tln1	270 kDa	TRUE	0.99		[]	unknown	42000000	24700000	27500000	30300000	44500000	22900000	22700000	34100000
74.1	TRUE	Empty	ATP synthase subunit alpha, mitochondrial OS=Mus musculus OX=10090 GN=Atp5f1a PE=1 SV=1	ATPA_MOUSE	Atp5f1a	60 kDa	TRUE	0.99		[]	unknown	49600000	61800000	38200000	38600000	62000000	57900000	31400000	36600000
76	TRUE	Empty	Cingulin OS=Mus musculus OX=10090 GN=Cgn PE=1 SV=1	CING_MOUSE	Cgn	136 kDa		0.99		[]	unknown	23200000	19000000	49500000	49500000	26700000	47900000	33000000	34000000
88.8	TRUE	Empty	Tubulin beta-1 chain OS=Brugia pahangi OX=6280 PE=3 SV=1	TBB1_BRUPA		50 kDa	TRUE	0.99		[]	unknown	9172300	7170500	6655200	15200000	4651400	8182700	7437700	17700000
163	TRUE	Empty	Nuclear mitotic apparatus protein 1 OS=Mus musculus OX=10090 GN=Numa1 PE=1 SV=1	NUMA1_MOUSE	Numa1	236 kDa		0.99		[]	unknown	9342300	3357400	4208200	3191600	7242200	4163700	5682400	2889700
165	TRUE	Empty	ATP-binding cassette sub-family D member 3 OS=Mus musculus OX=10090 GN=Abcd3 PE=1 SV=2	ABCD3_MOUSE	Abcd3	75 kDa		0.99		[]	unknown	6730800	9101500	13300000	27900000	8723700	8069200	17900000	22000000
267.1	TRUE	Empty	L-lactate dehydrogenase A chain OS=Mus musculus OX=10090 GN=Ldha PE=1 SV=3	LDHA_MOUSE	Ldha	36 kDa	TRUE	0.99		[]	unknown	8729800	15700000	6244700	7136700	11700000	10600000	3782800	11800000
296	TRUE	Empty	Carboxylesterase 3A OS=Mus musculus OX=10090 GN=Ces3a PE=1 SV=2	EST3A_MOUSE	Ces3a	63 kDa	TRUE	0.99		[]	unknown	4138800	12000000	0	841260	5610500	6006800	0	5156100
302	TRUE	Empty	Aquaporin-1 OS=Mus musculus OX=10090 GN=Aqp1 PE=1 SV=3	AQP1_MOUSE	Aqp1	29 kDa		0.99		[]	unknown	23000000	9309700	7714300	9800100	14500000	12200000	16100000	6605000
320	TRUE	Empty	Dynactin subunit 2 OS=Mus musculus OX=10090 GN=Dctn2 PE=1 SV=3	DCTN2_MOUSE	Dctn2	44 kDa		0.99		[]	unknown	6332700	2533500	5969700	4719500	7859800	2536300	6884200	2207500
628	TRUE	Empty	Short-chain specific acyl-CoA dehydrogenase, mitochondrial OS=Mus musculus OX=10090 GN=Acads PE=1 SV=2	ACADS_MOUSE	Acads	45 kDa		0.99		[]	unknown	0	4985400	0	0	1833800	1646800	0	1547100
74.3	TRUE	Empty	ATP synthase subunit alpha OS=Arcobacter butzleri (strain RM4018) OX=367737 GN=atpA PE=3 SV=1	ATPA_ARCB4 (+4)	atpA	55 kDa	TRUE	1		[]	unknown	0	12800000	4383200	8214400	5923800	8336700	0	11100000
267	TRUE	Empty	Cluster of L-lactate dehydrogenase A chain OS=Mus musculus OX=10090 GN=Ldha PE=1 SV=3 (LDHA_MOUSE)	LDHA_MOUSE [3]	Ldha	36 kDa	TRUE	1		[]	unknown	8729800	15700000	6244700	7230200	11700000	10600000	3782800	11800000
793	TRUE	Empty	Helicase with zinc finger domain 2 OS=Mus musculus OX=10090 GN=Helz2 PE=1 SV=1	HELZ2_MOUSE	Helz2	332 kDa		1		[]	unknown	0	0	0	279500	0	0	0	279020
END OF FILE
