# Supplementary material for: Inflammation-induced TRIM21 represses hepatic steatosis by promoting the ubiquitination of lipogenic regulators
Source: JCI Insight. 2023 Nov 8;8(21):e164694. doi: 10.1172/jci.insight.164694 (PMC10721265; doi:10.1172/jci.insight.164694)
Supplement: Supplemental table 2 [file jciinsight-8-164694-s295.xlsx]

## Sheet: Suppl.Table 2
Extended Data Table 2. Detailed information of individuals with no steatosis, FLD and NASH used in this study. Related to STAR methods.
	Number	Biopsy_ID	Patho	Diagnosis	Age	Steatosis (%)	ALAT	ASAT	GGT	Bilirubin	Chol	LDL	HDL	TAG	Glc
No steatosis	1	A743	B2007.30044	Normal Liver	54	-	47	56	49	7	5.42	3.74	1.2	1.06	5.6
	2	B895a	B2012.23054	Normal Liver	29	-	17	24	54	14	na	na	na	na	5.2
	3	B909	B2012.25459	Normal Liver	22	-	65	37	72	22	na	na	na	na	5.4
	4	B913	B2012.25965	Normal Liver	35	-	23	29	49	4	5.16	3.19	1.24	1.61	5
	5	B891	B2012.22508	Normal Liver	19	-	62	55	55	12	3.42	1.33	1.66	0.94	4.4
FLD (Fatty liver disease/simple steatosis)	6	A064	B2003.4469	Non-alcoholic liver disease (NAFLD)	33	20	86	38	38	17	4.27	2.45	1.23	1.31	na
	7	A468	B2006.5150	Non-alcoholic liver disease (NAFLD)	33	80	86	45	64	12	4.87	3.29	1.18	0.89	5.7
	8	A629	B2007.4841	Non-alcoholic liver disease (NAFLD)	46	80	71	41	31	10	4.03	1.95	1.17	2	5.4
	9	A778	B2007.38894	Non-alcoholic liver disease (NAFLD)	37	30	51	28	97	5	na	na	na	na	5.4
	10	B468	B2010.27123	Alcoholic liver disease (AFLD)	63	40	21	25	51	13	na	na	na	na	5.2
NASH (nonalcoholic steatohepatitis)	11	A775	B2007.38095	Non-alcoholic steatohepatitis (NASH)	38	90	95	50	95	12	5.13	2.41	1.15	3.46	na
	12	A787	B2007.40419	Non-alcoholic steatohepatitis (NASH)	63	90	50	47	29	12	4.93	2.58	1.62	1.6	8.6
	13	A916b	B2008.17062	Non-alcoholic steatohepatitis (NASH)	43	50	81	67	61	17	5.2	3.25	1.1	1.88	4.9
	14	A952	B2008.26617	Non-alcoholic steatohepatitis (NASH)	50	90	53	48	50	4	4.1	2.45	0.99	1.45	5.4
	15	B297	B2010.4166	Non-alcoholic steatohepatitis (NASH)	49	50	56	47	55	9	4.79	1.83	0.57	5.25	17
											na: not available
