# Supplementary material for: Inflammation-induced TRIM21 represses hepatic steatosis by promoting the ubiquitination of lipogenic regulators
Source: JCI Insight. 2023 Nov 8;8(21):e164694. doi: 10.1172/jci.insight.164694 (PMC10721265; doi:10.1172/jci.insight.164694)
Supplement: Supplemental table 3 [file jciinsight-8-164694-s296.xlsx]

## Sheet: Sheet1
Suppl. Table S3. Nucleotide sequences of qPCR primers used in this study. Related to STAR Methods.
Primers used for Real-time qPCR (mouse):
GAPDH	NM_008084	5' CCAATGTGTCCGTCGTGGATCT 3'
		5' GTTGAAGTCGCAGGAGACAACC 3'
KHK total	NM_001310524.1	5' ACCGCCCCGAGTAGTAGACAC 3'
		5' ACACAATGCCATCAAACCCCT 3'
KHK C	NM_001310524.1	5'GGCAACGCATCCAACTCCT 3'
		5' CTGCCAAGTCACTTGAGACACAT 3'
36b4	NM_007475.5	5'-CAC TGG TCT AGG ACC CGA GAA G-3'
		5'-GGT GCC TCT GGA GAT TTT CG-3'
TRIM21	NM_009277.4	5'-CGG AAG AAG ATG CTG AGG ACA-3'
		5'-GAG AAT CTC TGG GCA CCT AGC-3'
A1CF	NM_001081074.2	5'-GCC AGC CAG AAT CCT GCA AT-3'
		5'-GGT GGC ACT GGG GAC AGC AT-3'
TNF	NM_013693.3	5'-CCA CCA CGC TCT TCT GTC TAC-3'
		5'-AGG GTC TGG GCC ATA GAA CT-3'
COL1A1	NM_007742.4	5'-CCC AGC CGC AAA GAG TCT ACA-3'
		5'-CAT ACC TCG GGT TTC CAC GTC-3'
ACTA2	NM_007392.3	5'-ACT GGG ACG ACA TGG AAA AG-3'
		5'-GTT CAG TGG TGC CTC TGT CA-3'
F4/80	NM_010130.4	5'-GTG AGA TTG TGG AAG CAT CCG-3'
		5'-GGC CAA GGC AAG ACA TAC CAG-3'
CCL2	NM_011333.3	5'-TCA TTC ACC AGC AAG ATG ATC C-3'
		5'-TCT GAT CTC ATT TGG TTC CGA T-3'
CXCL10	NM_021274.2	5'-CAA GAA TTT AAT GAA AGC GTT TAG CC-3'
		5'-CTT TCA GAA GAC CAA GGG CAA T-3'
SCD1	NM_009127.4	5'-GGG CAG TTC TGA GGT GAT TAG AG-3'
		5'-TGG CAG TGG GTA GGT AGT CTT G-3'
ACACA	NM_133360.3	5'-GGG GAC AGG TTG TCA CTA TGG G-3'
		5'-AAA CAC CAG CAC CGA GAC TGA A-3'
ACLY	NM_001199296.1	5'-GGC TTC ATT GGG CAC TAC CTT G-3'
		5'-GTA GGG CTC CTG GCT CAG TTA CA-3'
FASN	NM_007988.3	5'-GGA CTT GGG TGC TGA CTA CAA C-3'
		5'-CCT CCC GTA CAC TCA CTC GT-3'
PKLR	NM_013631.2	5'-GCG ACC TGG CTC TGG CTA TAC-3'
		5'-GGC AGA TGT GGG ACT ATG GG-3'
SREBF1	NM_011480.4	5'-GGA CTT CCC ATC TGT TGT AAG G-3'
		5'-TGT GTT TCT GGA TAT ACG GGG TTA-3'
GCK	NM_010292.5	5'-GGC CAC AAA CAT TCC AGA-3'
		5'-GCT GCC ATC CTG CTA ACA-3'
MLXIPL	NM_021455.5	5'-TTG GGG ATG GAG AAA AAC CTA GT-3'
		5'-GAA GTT GTG AGG AAA CAG ACC G-3'
GPX1	NM_008160.6	5'-GTC TCT CTG AGG CAC CAC GAT-3'
		5'-ACA ATG TAA AAT TGG GCT CGA AC-3'
GPX4	NM_008162.4	5'-GCT GGG AAA TGC CAT CAA-3'
		5'-CGG CAG GTC CTT CTC TAT CA-3'
GPX6	NM_145451.3	5'-GAT GTG AAC GGA GAC AAT GAA CA-3'
		5'-GTT CCA GCG GAT ATC ATG AAC C-3'
GPX7	NM_024198.3	5'-CCC ATG TTT AGC AAG ATC GCA GT-3'
		5'-CTC TGT AAT ACG GGG CTT GAT CTC C-3'
GSTM1	NM_001374678.1	5'-ACC GTA TGT TTG AGC CCA AGT-3'
		5'-CTC CTA GTG AGT GCC CGT GT-3'
GSTM2	NM_008183.4	5'-ACC GAA TAT TTG AGC CCA AGT-3'
		5'-CGG CTG CTC TTC ATG TAG TCA-3'
GSTM3	NM_010359.2	5'-GAC GCC TTC CCA AAC CTG A-3'
		5'-CCA CTG GGC TAT CTT AGT AAA CAC A-3'
GSTM4	NM_026764.3	5'-GGA CCT GCA CCT TAT ATT CGA AC-3'
		5'-CGG CTG GTC TTC ATG TAA GCA GA-3'
GSTM6	NM_001379504.1	5'-TGG ACG CCT TCC CAA ACC TG-3'
		5'-ATA GAT CTT CCC CAC CAA CAC C-3'
SOD2	NM_013671.3	5'-TGC TCT AAT CAG GAC CCA TTG-3'
		5'-GTA GTA AGC GTG CTC CCA CAC-3'
NQO1	NM_008706.5	5'-CGT CAT TCT CTG GCC GAT T-3'
		5'-TCC TCC CAG ACG GTT TCC A-3'
TRX1	NM_011660.3	5'-GAC AGC ACC ATC GGC ATC CA-3'
		5'-TCC ACA CTG GGG CTT AAC CTC-3'
HMOX1	NM_010442.2	5'-TTC AAA CAG CTC TAT CGT GCT C-3'
		5'-TCT GAC GAA GTG ACG CCA TC-3'
G6PD	NM_173371.4	5'-GAG CCT GAC ACC AAC CTT CG-3'
		5'-ACC CAG TGT CTC TCG CTC T-3'
Primers used for Real-time qPCR (human):
36b4	NM_001002.4	5'-GAA GAC AGG GCG ACC TGG AA-3'
		5'-CCA CAT TGT CTG CTC CCA CA-3'
TRIM21	NM_003141.4	5'-AGT GAG TCC TGG AAC CTG AAG-3'
		5'-AAG TAT CAG CCA CGG ATT GGC-3'
A1CF	NM_001198819.2	5'-TGG ACA AGA CCA AAG ACA GC-3'
		5'-AGT TGC ATT AGG GAC AGC AT-3'
TNF	NM_000594.4	5'-ACC TCT CTC TAA TCA GCC CTC T-3'
		5'-TAT CTC TCA GCT CCA CGC CAT-3'
F4/80	NM_001974.5	5'-TGT CTG CTC AAC GGC CAG GTA CGA-3'
		5'-TGC AGG AAA CTA CTG TCC TCA ACT-3'
ACTA2	NM_001141945.2	5'-GAG ATC ACG GCC CTA GCA C-3'
		5'-CCC GGC TTC ATC GTA TTC CT-3'
COL1A1	NM_000088.4	5'-GCT TCA CCT ACA GCG TCA CT-3'
		5'-CAA CGT CGA AGC CGA ATT CCT-3'
SREBF1	NM_001005291.3	5'-TCC GGC CAC AAG GTA CAC A-3'
		5'-TTG ACA CAG CCC AAC CAT-3'
ACC1	NM_198834.3	5'-CAA TAA TAA GGA TCT GGC GGA GT-3'
		5'-ATG TGC TGC GTC ATA TGG AT-3'
FASN	NM_004104.5	5'-CCA AGT ACC ATG GCA ACG TGA TGC T-3'
		5'-TCG ATG ACG TGG ACG GAT ACT TTC CC-3'
ACLY	NM_001096.3	5'-TGG TCT CAT CGG AGT CGC ATT-3'
		5'-AGC CTC TTC TGA TCA AGA TAG TGT-3'
KHK-C	NM_006488.3	5'-CGT CCA ACT CCT GCA CCG TTC-3'
		5'-CTG CCA GGC CAC CTG AGA CAC-3'
KHK total	NM_006488.3	5'-GAC ACC TTC AAT GCC TCC GTC A-3'
		5'-GCA GCC GCA ATG GTA GTC TCC-3'
MLXIPL	NM_032951.3	5' GTACTGCTCTCTGCCCGCTCT 3'
		5' ACTATAAAGGTTTGCCAAGGGTG 3'
PKLR	NM_000298.6	5' CTTGCTTTACCGTGAACCTCC 3'
		5' GCCTGTCACCACAATCACC 3'
