# Supplementary material for: Inflammation-induced TRIM21 represses hepatic steatosis by promoting the ubiquitination of lipogenic regulators
Source: JCI Insight. 2023 Nov 8;8(21):e164694. doi: 10.1172/jci.insight.164694 (PMC10721265; doi:10.1172/jci.insight.164694)
Supplement: Supporting data values [file jciinsight-8-164694-s297.xlsx]

## Sheet: Fig2C
Western blot signal quantification
NASH diet:	0w			12w			32w
TRIM21/β-ACTIN	0.580988	0.842342	1.57667	7.07583	8.02679	8.89	10.892	8.47948	9.50976
A1CF/β-ACTIN	0.913122	1.01322	1.07366	1.44537	1.69101	1.7639	0.526626	0.808345	0.795634
KHK-C/β-ACTIN	1.57854	0.59102	0.830442	3.67867	4.14479	3.3367	0.900774	1.48545	1.4748

## Sheet: Fig2E
Western blot signal quantification
	No steatosis				NAFLD					NASH
TRIM21/β-ACTIN	0.726221	0.924504	1.2447	1.10457	1.34292	1.17497	1.12552	2.97679	3.79081	3.39947	2.90562	3.47741	2.72044	2.88766
A1CF/β-ACTIN	0.904847	0.908922	1.17356	1.01267	1.34736	1.23595	1.03295	1.72549	1.77867	0.409767	0.821744	0.485512	0.290176	0.286076
KHK-C/β-ACTIN	1.45339	0.821455	0.6864	1.03875	1.70928	1.52637	1.52358	2.13591	2.64559	0.816545	1.48162	0.751535	0.307171	0.890535

## Sheet: Fig2G
Rel. mRNA levels
	ND								NASH diet								HFD diet								HFru diet
Trim21	1.39474	1.02101	1.56374	1.00463	0.64842	0.779165	1.51572	0.721965	4.1315	5.6962	3.89062	7.48787	7.84249	6.81022	5.21214	6.102	5.65685	2.82843	4.77886	6.12623	3.5801	2.57576	2.50533	4.62675	0.768438	2.77984	1.49485	1.73708	1.43893	2.63902	1.41912	3.81055
A1cf	1.00696	0.909618	1.5966	1.14208	1.44393	0.73884	1.03049	1.26868	0.874583	0.639493	1.05702	1.28543	0.869748	0.774108	1.00852	1.08311	0.937354	1.19334	0.703034	0.963707	1.08173	0.933033	1.10701	0.90125	0.90125	1.77563	1.95884	1.10701	0.630689	0.988514	1.42405	1.03527
Tnf	1.23114	1.17284	0.982821	1.04729	0.733736	1.09051	1.27162	0.904379	5.70938	7.94474	6.1475	9.832	10.4128	9.68755	11.8676	11.0101	5.16941	7.51618	6.33495	7.70076	4.70219	6.82108	4.08405	10.1495	1.64148	1.7593	2.19365	3.52266	1.30134	3.00355	1.20581	2.73208
F4/80	0.68302	1.45397	0.744839	1.28046	1.19748	1	1.55833	1.20581	6.73495	4.61074	5.77572	7.58911	6.61665	5.8922	7.29455	6.87986	3.20428	3.49429	2.75108	2.57279	4.72397	6.03491	3.21912	7.53357	2.15846	1.34723	5.85634	1.31494	3.17114	3.89062	1.01045	2.18859
Col1a1	0.870551	0.97716	1.20442	0.801996	1.37554	0.784584	0.726986	1.02101	10.1495	21.8062	15.5625	24.3188	20.4186	18.0908	13.9124	16.8074	2.49666	7.3615	2.57874	6.40116	8.36868	5.26585	3.01049	2.45661	0.929805	1.36131	1.38032	3.79737	0.792784	1.45902	1.29684	1.38191
Acta2	0.870551	1.35191	1.29086	0.609909	1.29235	0.773782	1.15669	1.10957	11.2485	15.0846	18.1891	19.9785	17.8468	18.9133	16.4259		10.7034	7.56846	3.39874	3.56359	7.46426	7.07796	2.23457	2.66968	4.08405	2.5403	2.36198	2.4144	2.86791	1.53687	1.10957	4.69134
Fasn	1.07177	1.47427	1.04247	0.874583	0.913831	0.721965	0.617709	0.779165	1.46071	2.51403	2.18859	2.87329	2.27814	1.98868	2.31324	2.01075	5.20537	3.12748	4.77334	6.32033	7.37853	2.18101	6.21893	4.63746	1.77154	4.59479	7.4127	5.20537	3.75809	4.08405	3.78423	6.49802
Srebf1	1.17827	1.28046	1.55473	0.897095	0.624165	1.00463	0.965936	0.974905	3.86375	3.89962	3.06666	3.37899	3.97539	4.21087	3.44179	4.21088	4.51064	6.24773	6.72717	2.61474	5.07474	4.8121	3.67226	2.91467	2.31873	2.06098	2.08975	1.84463	2.05148	1.88775	2.53151	3.49833
Acc1	1.03109	1.15202	1.15469	1.00289	0.747856	0.881175	0.803387	1.37316	1.12571	1.0924	1.35426	1.2856	1.05887	1.11342	1.43288	1.58193	1.18441	1.85854	1.19541	0.639124	2.06695	2.59818	1.80771	2.32007	2.74632	4.84837	4.61874	4.87083	2.45803	5.18436	3.65744	4.22075
Acly	1.04244	0.937333	0.988491	0.862522	0.756092	1.04485	1.00229	1.51568	0.542101	0.496535	0.486316	0.631287	0.46972	0.571982	0.593258	0.601738	1.08671	2.12869	0.866517	0.484074	1.30131	1.77764	2.07048	1.90084	5.84269	6.21879	5.26573	6.58858	3.1528	6.93214	5.55954	4.04638
Khk	1.07177	0.888843	1.31191	0.874583	0.543367	1.04972	0.895025	1.17284	2.92141	3.77114	3.06312	3.21979	3.46777	2.83976	3.33785	3.05875	3.44618	3.38698	1.87905	1.58374	1.97246	1.78386	2.62079	1.64338	4.34694	4.39237	2.37841	3.8282	2.07772	2.04911	3.69353	2.81864
Chrebp	1.1019	0.895025	1.07177	1.19334	1.11729	0.855595	0.815072		0.382889	0.381565	0.337978	0.378986	0.394587	0.312125	0.302879	0.425441	0.473029	0.386891	0.528509	0.690159	0.400535	0.392292	0.397768	0.545254	0.132586	0.512278	0.155501	0.572362	0.152301	0.635075	0.089622	0.732043
Pklr	0.835088	0.97942	0.867539	0.907519	1.30134	0.965936	1.45397		1.56374	1.46409	1.39474	1.30878	1.62288	1.42546	1.46255	1.50242	0.917004	1.13682	0.929805	0.630689	1.18509	0.949342	1.00347	1.48968	4.62675	2.39496	4.49018	2.38667	4.73581	4.42292	4.53154	3.5801
Khk-c / Khk total
ND	NASH 12w	NASH 32w
1.02577	1.23402	1.07676
1.02814	1.13947	1.05582
0.983979	1.25414	1.06194

## Sheet: Suppl.Fig2D
Body Weight (g)
ND 12w	NASH 12w	ND 32w	NASH 32w
23.6	32.8	36.8	46.5
22	31.6	41.3	50.4
21.6	34.7	39.6	45.4

## Sheet: Suppl.Fig2E
Glucose (mM)
ND 12w	NASH 12w	ND 32w	NASH 32w
7.8	8.6	8.8	9.4
7.4	8.9	7.9	8.9
7.7	7.4	8.1	7.4

## Sheet: Suppl.Fig2F
Liver weight (g)
ND 12w	NASH 12w	ND 32w	NASH 32w
1.03	1.45	1.19	3.62
1.02	1.46	1.41	4.01
0.96	1.59	1.48	3.55

## Sheet: Suppl.Fig2G
Epididymal fat (g)
ND 12w	NASH 12w	ND 32w	NASH 32w
0.36	1.55	1.99	2.27
0.39	1.63	2.1	1.92
0.3	1.56	2.03	2.47

## Sheet: Suppl.Fig2K
Rel. mRNA levels
	Normal					NAFLD					NASH
TRIM21	0.680657	2.24233	1.17691	1.56917	0.898132	5.02805	2.59368	1.71713	4.3319	1.42734	3.36359	22.0851	13.8646	19.2929	3.72782
A1CF	1.10573	0.41466	1.38992	0.80107	1.1607	1.04972	0.99654	1.11729	1.08674	1.13682	1.10573	1.64718	1.50351	0.630689	0.820742
TNF	1.1487	6.47554	1.12506	0.888843	0.972655	2.89454	3.3058	1.81504	1.7411	2.01857	15.455	10.3388	43.3612	37.7918	8.7746
F480	1	3.61752	0.993092	0.628507	1.31039	0.904379	0.719467	0.986233	1.05702	1.23971	3.24901	1.89211	6.03491	4.48466	2.92817
COL1A1	0.929805	5.20537	1.12117	0.798298	1.07177	1.34723	7.33603	0.989657	3.81055	0.687771	5.09824	8.25347	27.6333	16.5642	9.51366
ACTA2	1.15269	0.690159	1.04247	0.986233	0.76313	0.707107	0.873573	1.25266	1.31951	0.675955	1.8025	1.82766	2.13366	2.09217	4.69134
SREBF1	1.24401	1.38511	0.858565	1.13682	0.939523	2.21146	1.81504	0.846745	1.37554	0.438303	1.23114	0.870551	1.40769	1.31494	0.505226
ACC1	1.23114	1.26576	0.955945	1.18099	1.45397	6.34227	5.52127	3.55537	1.81504	2.15846	4.28709	1.95884	3.37137	1.47939	3.55537
FASN	1	0.659754	1.22689	1.07177	0.993092	6.72717	4.34694	3.83706	4.19887	4.01389	5.27803	3.07375	3.98156	2.59368	2.85799
ACLY	1.31951	1.71713	1.44894	0.78187	0.933033	5.16941	4.51586	4.16986	6.23332	3.27161	1.73508	5.93809	5.2537	1.03168	2.63902
KHK	0.933033	0.650671	0.952638	1.04608	1.30586	2.46229	2.32141	1.69349	1.65864	2.08493	1.46409	1.95884	1.10445	1.01748	1.39474
CHREBPα/β	1.04608	0.597372	0.993092	1.05336	1.21841	2.33755	1.72409	1.66473	1.52645	0.99654	1.09809	0.609205	0.891929	0.474671	0.438303
PKLR	1.32766	0.85349	0.917004	0.719467	1.41421	1.95884	1.93858	2.25012	1.69349	1.87254	2.02079	1.05266	1.58153	0.76313	0.932884
Khk-c / Khk total
Normal	NAFLD	NASH
1.217	1.68958	1.96337
1.5966	1.68179	1.19196
0.946058	2.35653	1.13288
0.981686	1.86176	1.62451
1.43727	1.58924	1.87905

## Sheet: Fig4B
Random plasma blood glucose
	Glucose (mM)
days	Control							Ad-Trim21
0	7.3	7.3	6.8	6.8	6.7	9.1	9.2	7.1	7.2	7.2	7.7	8.7	9.8	7.4	7.3
3	7.1	7.6	7.2	7.6	7.1	9.5	9.5	6.2	5.2	5.2	7.1	7.2	7.1	5.5	5.7
5	7.2	7.1	7.3	7.6	7.5	9.4	9.4	5.9	5.3	5.5	6.8	6.9	6.8	5.7	6.2
7	7.4	6.8	7.4	7.3	7.4	9.7	9.5	5.1	5.5	6.1	6.8	6.9	6.5	6.2	6.4
9	7.3	8.9	7.7	7.3	7.8	9.8	9.9	6.3	5.7	6.2	6.9	8.8	8.4	6.4	7.1
12	7.3	7.2	8.3	7.7	8.2	9.6	11.9	6.1	6.7	7.1	8.7	9.8	9	6.9	6.9

## Sheet: Fig4C
Insulin (ng/ml)
Ad-Ctrl	Ad-Trim21
0.793	0.629
0.894	0.42
0.904	0.422
0.964	0.96
0.775	0.328
0.563	0.325
0.453	0.663
	0.432

[truncated: 60 more sheets: Fig4D, Fig4E, Fig4F, Fig4G, Fig4H, Fig4J, Fig4K, Fig4L, Fig4M, Fig4N, Fig4O, Fig4P, Suppl.Fig4A, Suppl.Fig4B, Suppl.Fig4C, Suppl.Fig4D, Suppl.Fig4E, Suppl.Fig4F, Suppl.Fig4G, Suppl.Fig4H …]
